# Supplementary material for: A new copper(II) complex based on 1-[(1H-benzotriazol-1-yl)meth­yl]-1H-1,2,4-triazole
Source: Acta Crystallogr Sect E Struct Rep Online. 2011 Apr 16;67(Pt 5):m602. doi: 10.1107/S1600536811013511 (PMC3089299; doi:10.1107/S1600536811013511)
Supplement: Supplementary file 1 [file e-67-0m602-sup1.cif]

##############################################################################
#                                                                            #
# This CIF contains the data in a paper accepted for publication in          #
# Acta Crystallographica Section E. It conforms to the requirements of       #
# Notes for Authors for Acta Crystallographica Section E, and has been       #
# peer reviewed under the auspices of the IUCr Commission on Journals.       #
#                                                                            #
# Full details of the Crystallographic Information File format               #
# are given in the paper "The Crystallographic Information File (CIF):       #
# a New Standard Archive File for Crystallography" by S. R. Hall, F. H.      #
# Allen and I. D. Brown [Acta Cryst. (1991), A47, 655-685].                  #
#                                                                            #
# The current version of the core CIF dictionary is obtainable from          #
# ftp://ftp.iucr.org/pub/cif_core.dic.                                       #
#                                                                            #
# Software is freely available for graphical display of the structure(s)     #
# in this CIF. For information consult the CIF software page                 #
# http://www.iucr.org/resources/cif/software.                                #
#                                                                            #
# This file may be used for bona fide research purposes within the           #
# scientific community so long as proper attribution is given to the journal # 
# article from which it was obtained.                                        #
#                                                                            #
##############################################################################
data_global
_audit_creation_method     'SHELXL-97'
_journal_date_recd_electronic     2011-03-16
_journal_date_accepted     2011-04-11
_journal_name_full     'Acta Crystallographica, Section E'
_journal_year     2011
_journal_volume     67
_journal_issue      5
_journal_page_first     m602
_journal_page_last     m602
_journal_paper_category     QM
_journal_coeditor_code     BV2183
_publ_contact_author_name     'Prof. Huai-xia Yang'
_publ_contact_author_address
;
 Pharmacy College
 Henan University of Traditional Chinese Medicine
 Zhengzhou
 450008
 P. R. China
;
_publ_contact_author_email     'yanghuaixia888@163.com'
_publ_contact_author_fax     '86 371 65962746'
_publ_contact_author_phone     '86 371 65962746'
_publ_section_title
;
A new copper(II) complex based on
1-[(1<i>H</i>-benzotriazol-1-yl)methyl]-1<i>H</i>-1,2,4-triazole
;
loop_
    _publ_author_name
    _publ_author_footnote
    _publ_author_address
    'Huai-xia Yang' ?
;
Pharmacy College
Henan University of Traditional Chinese Medicine
Zhengzhou 450008
People's Republic of China
;
    'Jun Zhang' ?
;
Department of Chemistry
Zhengzhou University
Zhengzhou 450052
People's Republic of China
;
    'Dong Zhao' ?
;
Department of Chemistry
Zhengzhou University
Zhengzhou 450052
People's Republic of China
;
_publ_section_synopsis     .
data_I
_audit_creation_method     SHELXL-97
_chemical_name_systematic
;
tetraaqua{1-[(1<i>H</i>-benzotriazol-1-yl)methyl]-1<i>H</i>-1,2,4-triazole-
\k<i>N</i>^4^}(sulfato-\k<i>O</i>)copper(II) sesquihydrate
;
_chemical_name_common     ?
_chemical_formula_moiety     'C9 H16 Cu N6 O8 S, 1.5(H2 O)'
_chemical_formula_sum     'C9 H19 Cu N6 O9.50 S'
_chemical_formula_iupac     '[Cu (S O4) (C9 H8 N6) (H2 O)4], 1.5H2 O'
_chemical_formula_weight     458.90
_chemical_melting_point     ?
_symmetry_cell_setting     monoclinic
_symmetry_space_group_name_H-M     'C 2/c'
_symmetry_space_group_name_hall     '-C 2yc'
loop_
    _symmetry_equiv_pos_as_xyz
    'x, y, z'
    '-x, y, -z+1/2'
    'x+1/2, y+1/2, z'
    '-x+1/2, y+1/2, -z+1/2'
    '-x, -y, -z'
    'x, -y, z-1/2'
    '-x+1/2, -y+1/2, -z'
    'x+1/2, -y+1/2, z-1/2'
_cell_length_a     12.496(3)
_cell_length_b     8.662(2)
_cell_length_c     31.543(6)
_cell_angle_alpha     90.00
_cell_angle_beta     90.97(3)
_cell_angle_gamma     90.00
_cell_volume     3413.7(12)
_cell_formula_units_Z     8
_cell_measurement_reflns_used     4587
_cell_measurement_theta_min     2.5831
_cell_measurement_theta_max     27.8724
_cell_measurement_temperature     293(2)
_exptl_crystal_description     prism
_exptl_crystal_colour     blue
_exptl_crystal_size_max     0.20
_exptl_crystal_size_mid     0.16
_exptl_crystal_size_min     0.15
_exptl_crystal_density_diffrn     1.786
_exptl_crystal_density_meas     ?
_exptl_crystal_density_method     'not measured'
_exptl_crystal_F_000     1888
_exptl_absorpt_coefficient_mu     1.466
_exptl_absorpt_correction_type     multi-scan
_exptl_absorpt_process_details     '(CrystalClear, Rigaku/MSC, 2006)'
_exptl_absorpt_correction_T_min     0.7581
_exptl_absorpt_correction_T_max     0.8101
_exptl_special_details
;
;
_diffrn_ambient_temperature     293(2)
_diffrn_radiation_type     MoK\a
_diffrn_radiation_wavelength     0.71073
_diffrn_radiation_source     'fine-focus sealed tube'
_diffrn_radiation_monochromator     graphite
_diffrn_measurement_device_type     'Rigaku Saturn'
_diffrn_measurement_method     \w
_diffrn_detector_area_resol_mean     28.5714
_diffrn_reflns_number     13448
_diffrn_reflns_av_R_equivalents     0.0349
_diffrn_reflns_av_sigmaI/netI     0.0391
_diffrn_reflns_theta_min     2.58
_diffrn_reflns_theta_max     27.89
_diffrn_reflns_theta_full     27.89
_diffrn_measured_fraction_theta_max     0.997
_diffrn_measured_fraction_theta_full     0.997
_diffrn_reflns_limit_h_min     -16
_diffrn_reflns_limit_h_max     16
_diffrn_reflns_limit_k_min     -8
_diffrn_reflns_limit_k_max     11
_diffrn_reflns_limit_l_min     -41
_diffrn_reflns_limit_l_max     36
_diffrn_standards_number     ?
_diffrn_standards_interval_count     ?
_diffrn_standards_interval_time     ?
_diffrn_standards_decay_%     ?
_refine_special_details
;
Refinement of <i>F</i>^2^ against ALL reflections. The weighted <i>R</i>-factor
<i>wR</i> and goodness of fit <i>S</i> are based on <i>F</i>^2^, conventional
<i>R</i>-factors <i>R</i> are based on <i>F</i>, with <i>F</i> set to zero for
negative <i>F</i>^2^. The threshold expression of <i>F</i>^2^ >
\s(<i>F</i>^2^) is used only for calculating <i>R</i>-factors(gt) <i>etc</i>.
and is not relevant to the choice of reflections for refinement.
<i>R</i>-factors based on <i>F</i>^2^ are statistically about twice as large
as those based on <i>F</i>, and <i>R</i>- factors based on ALL data will be
even larger.
;
_reflns_number_total     4046
_reflns_number_gt     3502
_reflns_threshold_expression     I>2\s(I)
_refine_ls_structure_factor_coef     Fsqd
_refine_ls_matrix_type     full
_refine_ls_R_factor_all     0.0496
_refine_ls_R_factor_gt     0.0414
_refine_ls_wR_factor_gt     0.0834
_refine_ls_wR_factor_ref     0.0877
_refine_ls_goodness_of_fit_ref     1.095
_refine_ls_restrained_S_all     1.095
_refine_ls_number_reflns     4046
_refine_ls_number_parameters     240
_refine_ls_number_restraints     0
_refine_ls_hydrogen_treatment     constr
_refine_ls_weighting_scheme     calc
_refine_ls_weighting_details
         'calc w=1/[\s^2^(Fo^2^)+(0.0387P)^2^+1.5470P] where P=(Fo^2^+2Fc^2^)/3'
_atom_sites_solution_hydrogens     geom
_atom_sites_solution_primary     direct
_atom_sites_solution_secondary     difmap
_refine_ls_shift/su_max     0.003
_refine_ls_shift/su_mean     0.000
_refine_diff_density_max     0.329
_refine_diff_density_min     -0.454
_refine_ls_extinction_method     none
_refine_ls_extinction_coef     ?
loop_
    _atom_type_symbol
    _atom_type_description
    _atom_type_scat_dispersion_real
    _atom_type_scat_dispersion_imag
    _atom_type_scat_source
    'C' 'C' 0.0033 0.0016
                         'International Tables Vol C Tables 4.2.6.8 and 6.1.1.4'
    'H' 'H' 0.0000 0.0000
                         'International Tables Vol C Tables 4.2.6.8 and 6.1.1.4'
    'N' 'N' 0.0061 0.0033
                         'International Tables Vol C Tables 4.2.6.8 and 6.1.1.4'
    'O' 'O' 0.0106 0.0060
                         'International Tables Vol C Tables 4.2.6.8 and 6.1.1.4'
    'S' 'S' 0.1246 0.1234
                         'International Tables Vol C Tables 4.2.6.8 and 6.1.1.4'
    'Cu' 'Cu' 0.3201 1.2651
                         'International Tables Vol C Tables 4.2.6.8 and 6.1.1.4'
_computing_data_collection     'CrystalClear (Rigaku/MSC, 2006)'
_computing_cell_refinement     'CrystalClear (Rigaku/MSC, 2006)'
_computing_data_reduction     'CrystalClear (Rigaku/MSC, 2006)'
_computing_structure_solution     'SHELXL97 (Sheldrick, 2008)'
_computing_structure_refinement     'SHELXL97 (Sheldrick, 2008)'
_computing_molecular_graphics     'SHELXTL (Sheldrick, 2008)'
_computing_publication_material     'SHELXTL (Sheldrick, 2008)'
loop_
    _atom_site_type_symbol
    _atom_site_label
    _atom_site_fract_x
    _atom_site_fract_y
    _atom_site_fract_z
    _atom_site_U_iso_or_equiv
    _atom_site_adp_type
    _atom_site_calc_flag
    _atom_site_refinement_flags
    _atom_site_occupancy
    _atom_site_symmetry_multiplicity
    _atom_site_disorder_assembly
    _atom_site_disorder_group
    Cu Cu1 0.76191(2) 0.23448(3) 0.685956(9) 0.02244(10) Uani d . 1 1 . .
    N N1 0.90110(15) 0.1958(2) 0.65733(6) 0.0239(4) Uani d . 1 1 . .
    N N2 1.05863(17) 0.0889(2) 0.64129(7) 0.0300(5) Uani d . 1 1 . .
    N N3 1.04251(15) 0.2230(2) 0.61944(6) 0.0220(4) Uani d . 1 1 . .
    N N4 1.10175(16) 0.2341(2) 0.54782(6) 0.0247(4) Uani d . 1 1 . .
    N N5 1.02130(17) 0.3031(3) 0.52517(7) 0.0332(5) Uani d . 1 1 . .
    N N6 1.01910(18) 0.2435(3) 0.48737(7) 0.0349(5) Uani d . 1 1 . .
    O O1 0.70071(13) 0.31913(19) 0.63234(5) 0.0274(4) Uani d . 1 1 . .
    H H1W 0.6484 0.2655 0.6231 0.033 Uiso d R 1 1 . .
    H H2W 0.6787 0.4113 0.6352 0.033 Uiso d R 1 1 . .
    O O2 0.82932(13) 0.1504(2) 0.73862(5) 0.0296(4) Uani d . 1 1 . .
    H H3W 0.8809 0.2075 0.7469 0.036 Uiso d R 1 1 . .
    H H4W 0.7954 0.1060 0.7583 0.036 Uiso d R 1 1 . .
    O O3 0.69989(14) -0.0117(2) 0.66866(6) 0.0377(5) Uani d . 1 1 . .
    H H5W 0.7299 -0.0835 0.6829 0.045 Uiso d R 1 1 . .
    H H6W 0.6351 -0.0260 0.6755 0.045 Uiso d R 1 1 . .
    O O4 0.62735(13) 0.28272(19) 0.71502(5) 0.0262(4) Uani d . 1 1 . .
    H H7W 0.5760 0.2261 0.7063 0.031 Uiso d R 1 1 . .
    H H8W 0.6359 0.2859 0.7418 0.031 Uiso d R 1 1 . .
    O O5 0.79519(13) 0.50995(19) 0.70084(5) 0.0294(4) Uani d . 1 1 . .
    O O6 0.97927(13) 0.5740(2) 0.68985(5) 0.0306(4) Uani d . 1 1 . .
    O O7 0.84885(15) 0.6278(2) 0.63497(5) 0.0325(4) Uani d . 1 1 . .
    O O8 0.84941(15) 0.77569(18) 0.69968(5) 0.0304(4) Uani d . 1 1 . .
    O O9 0.54758(15) 0.1536(2) 0.59423(5) 0.0363(4) Uani d . 1 1 . .
    H H9W 0.5344 0.1744 0.5683 0.044 Uiso d R 1 1 . .
    H H10W 0.4907 0.1616 0.6085 0.044 Uiso d R 1 1 . .
    O O10 0.5000 0.8423(3) 0.7500 0.0351(6) Uani d S 1 2 . .
    H H11W 0.4932 0.9044 0.7293 0.042 Uiso d R 1 1 . .
    C C1 0.94835(18) 0.2833(3) 0.62931(7) 0.0237(5) Uani d . 1 1 . .
    H H1A 0.9201 0.3741 0.6180 0.028 Uiso calc R 1 1 . .
    C C2 0.9720(2) 0.0775(3) 0.66390(8) 0.0304(6) Uani d . 1 1 . .
    H H2A 0.9598 -0.0033 0.6826 0.036 Uiso calc R 1 1 . .
    C C3 1.1218(2) 0.2839(3) 0.59085(7) 0.0271(5) Uani d . 1 1 . .
    H H3A 1.1207 0.3958 0.5920 0.033 Uiso calc R 1 1 . .
    H H3B 1.1924 0.2496 0.6000 0.033 Uiso calc R 1 1 . .
    C C4 1.15259(19) 0.1279(3) 0.52359(7) 0.0245(5) Uani d . 1 1 . .
    C C5 1.0988(2) 0.1353(3) 0.48467(8) 0.0280(5) Uani d . 1 1 . .
    C C6 1.1307(2) 0.0434(3) 0.45077(8) 0.0380(7) Uani d . 1 1 . .
    H H6A 1.0950 0.0472 0.4247 0.046 Uiso calc R 1 1 . .
    C C7 1.2158(2) -0.0516(3) 0.45735(10) 0.0442(7) Uani d . 1 1 . .
    H H7A 1.2385 -0.1144 0.4353 0.053 Uiso calc R 1 1 . .
    C C8 1.2701(2) -0.0572(3) 0.49644(10) 0.0433(7) Uani d . 1 1 . .
    H H8A 1.3287 -0.1227 0.4995 0.052 Uiso calc R 1 1 . .
    C C9 1.2399(2) 0.0309(3) 0.53082(9) 0.0340(6) Uani d . 1 1 . .
    H H9A 1.2755 0.0258 0.5569 0.041 Uiso calc R 1 1 . .
    S S1 0.86691(4) 0.62224(6) 0.680761(18) 0.02084(14) Uani d . 1 1 . .
loop_
    _atom_site_aniso_label
    _atom_site_aniso_U_11
    _atom_site_aniso_U_22
    _atom_site_aniso_U_33
    _atom_site_aniso_U_12
    _atom_site_aniso_U_13
    _atom_site_aniso_U_23
    Cu1 0.01695(15) 0.03034(19) 0.02010(17) -0.00004(11) 0.00198(11) 0.00009(11)
    N1 0.0208(10) 0.0252(11) 0.0259(11) 0.0019(8) 0.0041(8) 0.0001(8)
    N2 0.0281(11) 0.0278(11) 0.0344(13) 0.0062(9) 0.0069(9) 0.0071(9)
    N3 0.0216(10) 0.0235(10) 0.0208(10) 0.0011(8) 0.0032(8) 0.0011(8)
    N4 0.0216(10) 0.0311(11) 0.0215(11) 0.0046(8) 0.0014(8) 0.0020(8)
    N5 0.0289(12) 0.0416(13) 0.0292(12) 0.0109(10) 0.0005(9) 0.0034(10)
    N6 0.0296(12) 0.0479(14) 0.0270(12) 0.0077(10) -0.0029(9) 0.0014(10)
    O1 0.0290(9) 0.0262(9) 0.0270(9) 0.0039(7) -0.0024(7) -0.0009(7)
    O2 0.0226(9) 0.0409(11) 0.0252(9) -0.0061(7) 0.0014(7) 0.0041(8)
    O3 0.0296(10) 0.0339(11) 0.0494(12) -0.0008(8) -0.0039(9) -0.0045(9)
    O4 0.0200(8) 0.0334(9) 0.0252(9) -0.0042(7) 0.0025(7) -0.0016(7)
    O5 0.0286(9) 0.0254(9) 0.0345(10) -0.0078(7) 0.0075(8) -0.0030(7)
    O6 0.0190(8) 0.0371(10) 0.0355(11) -0.0002(7) -0.0033(7) 0.0005(8)
    O7 0.0344(10) 0.0431(11) 0.0197(9) 0.0051(8) -0.0020(7) 0.0007(8)
    O8 0.0414(11) 0.0213(9) 0.0285(10) -0.0001(7) 0.0031(8) -0.0014(7)
    O9 0.0346(10) 0.0515(12) 0.0228(10) 0.0007(9) -0.0018(8) 0.0052(8)
    O10 0.0373(15) 0.0287(14) 0.0387(16) 0.000 -0.0132(12) 0.000
    C1 0.0227(12) 0.0253(12) 0.0230(12) 0.0054(9) 0.0028(9) 0.0014(10)
    C2 0.0293(13) 0.0261(13) 0.0362(15) 0.0037(10) 0.0091(11) 0.0080(11)
    C3 0.0259(12) 0.0323(14) 0.0234(13) -0.0025(10) 0.0042(10) 0.0004(10)
    C4 0.0232(12) 0.0266(13) 0.0240(13) 0.0002(9) 0.0045(9) 0.0018(10)
    C5 0.0265(13) 0.0324(14) 0.0251(14) -0.0007(10) 0.0010(10) 0.0025(10)
    C6 0.0394(16) 0.0489(17) 0.0257(15) -0.0065(13) 0.0023(12) -0.0080(12)
    C7 0.0467(18) 0.0411(17) 0.0453(19) -0.0024(14) 0.0146(14) -0.0121(14)
    C8 0.0323(16) 0.0386(17) 0.059(2) 0.0095(12) 0.0086(14) -0.0033(14)
    C9 0.0267(13) 0.0375(15) 0.0376(16) 0.0063(11) -0.0033(11) 0.0043(12)
    S1 0.0193(3) 0.0228(3) 0.0205(3) -0.0010(2) 0.0009(2) -0.0003(2)
_geom_special_details
;
All e.s.d.'s (except the e.s.d. in the dihedral angle between two l.s. planes)
are estimated using the full covariance matrix. The cell e.s.d.'s are taken
into account individually in the estimation of e.s.d.'s in distances, angles
and torsion angles; correlations between e.s.d.'s in cell parameters are only
used when they are defined by crystal symmetry. An approximate (isotropic)
treatment of cell e.s.d.'s is used for estimating e.s.d.'s involving l.s.
planes.
;
loop_
    _geom_bond_atom_site_label_1
    _geom_bond_atom_site_label_2
    _geom_bond_site_symmetry_2
    _geom_bond_distance
    _geom_bond_publ_flag
    Cu1 O4 . 1.974(2) ?
    Cu1 O1 . 1.985(2) ?
    Cu1 O2 . 1.988(2) ?
    Cu1 N1 . 2.002(2) ?
    Cu1 O3 . 2.331(2) ?
    N1 C1 . 1.312(3) ?
    N1 C2 . 1.368(3) ?
    N2 C2 . 1.310(3) ?
    N2 N3 . 1.363(3) ?
    N3 C1 . 1.329(3) ?
    N3 C3 . 1.451(3) ?
    N4 C4 . 1.360(3) ?
    N4 N5 . 1.362(3) ?
    N4 C3 . 1.442(3) ?
    N5 N6 . 1.299(3) ?
    N6 C5 . 1.372(3) ?
    O1 H1W . 0.8501 ?
    O1 H2W . 0.8499 ?
    O2 H3W . 0.8501 ?
    O2 H4W . 0.8499 ?
    O3 H5W . 0.8499 ?
    O3 H6W . 0.8500 ?
    O4 H7W . 0.8499 ?
    O4 H8W . 0.8505 ?
    O5 S1 . 1.473(2) ?
    O6 S1 . 1.488(2) ?
    O7 S1 . 1.459(2) ?
    O8 S1 . 1.475(2) ?
    O9 H9W . 0.8501 ?
    O9 H10W . 0.8499 ?
    O10 H11W . 0.8500 ?
    C1 H1A . 0.9300 ?
    C2 H2A . 0.9300 ?
    C3 H3A . 0.9700 ?
    C3 H3B . 0.9700 ?
    C4 C5 . 1.391(3) ?
    C4 C9 . 1.393(3) ?
    C5 C6 . 1.397(3) ?
    C6 C7 . 1.358(4) ?
    C6 H6A . 0.9300 ?
    C7 C8 . 1.398(4) ?
    C7 H7A . 0.9300 ?
    C8 C9 . 1.384(4) ?
    C8 H8A . 0.9300 ?
    C9 H9A . 0.9300 ?
loop_
    _geom_angle_atom_site_label_1
    _geom_angle_atom_site_label_2
    _geom_angle_atom_site_label_3
    _geom_angle_site_symmetry_1
    _geom_angle_site_symmetry_3
    _geom_angle
    _geom_angle_publ_flag
    O4 Cu1 O1 . . 89.92(7) ?
    O4 Cu1 O2 . . 92.39(7) ?
    O1 Cu1 O2 . . 177.58(7) ?
    O4 Cu1 N1 . . 177.18(7) ?
    O1 Cu1 N1 . . 90.16(8) ?
    O2 Cu1 N1 . . 87.50(8) ?
    O4 Cu1 O3 . . 91.14(7) ?
    O1 Cu1 O3 . . 90.96(7) ?
    O2 Cu1 O3 . . 89.72(7) ?
    N1 Cu1 O3 . . 91.67(7) ?
    C1 N1 C2 . . 103.7(2) ?
    C1 N1 Cu1 . . 127.68(16) ?
    C2 N1 Cu1 . . 128.52(16) ?
    C2 N2 N3 . . 102.88(19) ?
    C1 N3 N2 . . 109.89(19) ?
    C1 N3 C3 . . 128.3(2) ?
    N2 N3 C3 . . 121.84(19) ?
    C4 N4 N5 . . 110.47(19) ?
    C4 N4 C3 . . 131.0(2) ?
    N5 N4 C3 . . 118.5(2) ?
    N6 N5 N4 . . 108.1(2) ?
    N5 N6 C5 . . 108.9(2) ?
    Cu1 O1 H1W . . 112.0 ?
    Cu1 O1 H2W . . 112.2 ?
    H1W O1 H2W . . 107.5 ?
    Cu1 O2 H3W . . 110.6 ?
    Cu1 O2 H4W . . 124.5 ?
    H3W O2 H4W . . 115.1 ?
    Cu1 O3 H5W . . 113.8 ?
    Cu1 O3 H6W . . 112.8 ?
    H5W O3 H6W . . 100.0 ?
    Cu1 O4 H7W . . 111.9 ?
    Cu1 O4 H8W . . 112.0 ?
    H7W O4 H8W . . 114.9 ?
    H9W O9 H10W . . 109.9 ?
    N1 C1 N3 . . 109.9(2) ?
    N1 C1 H1A . . 125.0 ?
    N3 C1 H1A . . 125.0 ?
    N2 C2 N1 . . 113.6(2) ?
    N2 C2 H2A . . 123.2 ?
    N1 C2 H2A . . 123.2 ?
    N4 C3 N3 . . 111.5(2) ?
    N4 C3 H3A . . 109.3 ?
    N3 C3 H3A . . 109.3 ?
    N4 C3 H3B . . 109.3 ?
    N3 C3 H3B . . 109.3 ?
    H3A C3 H3B . . 108.0 ?
    N4 C4 C5 . . 104.0(2) ?
    N4 C4 C9 . . 133.5(2) ?
    C5 C4 C9 . . 122.5(2) ?
    N6 C5 C4 . . 108.5(2) ?
    N6 C5 C6 . . 130.8(2) ?
    C4 C5 C6 . . 120.6(2) ?
    C7 C6 C5 . . 117.5(3) ?
    C7 C6 H6A . . 121.3 ?
    C5 C6 H6A . . 121.3 ?
    C6 C7 C8 . . 121.5(3) ?
    C6 C7 H7A . . 119.2 ?
    C8 C7 H7A . . 119.2 ?
    C9 C8 C7 . . 122.5(3) ?
    C9 C8 H8A . . 118.8 ?
    C7 C8 H8A . . 118.8 ?
    C8 C9 C4 . . 115.3(3) ?
    C8 C9 H9A . . 122.3 ?
    C4 C9 H9A . . 122.3 ?
    O7 S1 O5 . . 111.25(11) ?
    O7 S1 O8 . . 110.46(10) ?
    O5 S1 O8 . . 109.00(10) ?
    O7 S1 O6 . . 109.24(11) ?
    O5 S1 O6 . . 108.10(11) ?
    O8 S1 O6 . . 108.73(11) ?
loop_
    _geom_torsion_atom_site_label_1
    _geom_torsion_atom_site_label_2
    _geom_torsion_atom_site_label_3
    _geom_torsion_atom_site_label_4
    _geom_torsion_site_symmetry_1
    _geom_torsion_site_symmetry_2
    _geom_torsion_site_symmetry_3
    _geom_torsion_site_symmetry_4
    _geom_torsion
    _geom_torsion_publ_flag
    O4 Cu1 N1 C1 . . . . -53.0(16) ?
    O1 Cu1 N1 C1 . . . . 38.7(2) ?
    O2 Cu1 N1 C1 . . . . -140.7(2) ?
    O3 Cu1 N1 C1 . . . . 129.7(2) ?
    O4 Cu1 N1 C2 . . . . 123.1(14) ?
    O1 Cu1 N1 C2 . . . . -145.3(2) ?
    O2 Cu1 N1 C2 . . . . 35.3(2) ?
    O3 Cu1 N1 C2 . . . . -54.3(2) ?
    C2 N2 N3 C1 . . . . -0.8(3) ?
    C2 N2 N3 C3 . . . . 178.1(2) ?
    C4 N4 N5 N6 . . . . 0.3(3) ?
    C3 N4 N5 N6 . . . . 178.5(2) ?
    N4 N5 N6 C5 . . . . -0.4(3) ?
    C2 N1 C1 N3 . . . . -0.3(3) ?
    Cu1 N1 C1 N3 . . . . 176.54(15) ?
    N2 N3 C1 N1 . . . . 0.7(3) ?
    C3 N3 C1 N1 . . . . -178.1(2) ?
    N3 N2 C2 N1 . . . . 0.7(3) ?
    C1 N1 C2 N2 . . . . -0.3(3) ?
    Cu1 N1 C2 N2 . . . . -177.05(17) ?
    C4 N4 C3 N3 . . . . -106.0(3) ?
    N5 N4 C3 N3 . . . . 76.2(3) ?
    C1 N3 C3 N4 . . . . -87.7(3) ?
    N2 N3 C3 N4 . . . . 93.6(3) ?
    N5 N4 C4 C5 . . . . -0.1(3) ?
    C3 N4 C4 C5 . . . . -178.0(2) ?
    N5 N4 C4 C9 . . . . 177.9(3) ?
    C3 N4 C4 C9 . . . . -0.1(5) ?
    N5 N6 C5 C4 . . . . 0.4(3) ?
    N5 N6 C5 C6 . . . . -178.1(3) ?
    N4 C4 C5 N6 . . . . -0.2(3) ?
    C9 C4 C5 N6 . . . . -178.4(2) ?
    N4 C4 C5 C6 . . . . 178.5(2) ?
    C9 C4 C5 C6 . . . . 0.3(4) ?
    N6 C5 C6 C7 . . . . 178.1(3) ?
    C4 C5 C6 C7 . . . . -0.3(4) ?
    C5 C6 C7 C8 . . . . -0.3(4) ?
    C6 C7 C8 C9 . . . . 1.1(5) ?
    C7 C8 C9 C4 . . . . -1.0(4) ?
    N4 C4 C9 C8 . . . . -177.2(3) ?
    C5 C4 C9 C8 . . . . 0.4(4) ?
loop_
    _geom_hbond_atom_site_label_D
    _geom_hbond_atom_site_label_H
    _geom_hbond_atom_site_label_A
    _geom_hbond_site_symmetry_A
    _geom_hbond_distance_DH
    _geom_hbond_distance_HA
    _geom_hbond_distance_DA
    _geom_hbond_angle_DHA
    O1 H1W O9 . 0.85 1.82 2.662(3) 170
    O2 H3W O10 3_545 0.85 1.89 2.723(2) 165
    O9 H9W N6 7_656 0.85 2.00 2.836(3) 168
    O10 H11W O6 3_455 0.85 1.93 2.771(2) 170
    O10 H11W S1 3_455 0.85 2.88 3.6458(18) 150
    O1 H2W N2 3_455 0.85 2.16 2.951(3) 155
    O3 H5W O8 1_545 0.85 1.99 2.789(3) 156
    O4 H7W O6 3_445 0.85 1.86 2.697(2) 170
    O4 H7W S1 3_445 0.85 2.87 3.6842(19) 162
    O9 H10W O7 3_445 0.85 1.99 2.824(3) 165
    O9 H10W S1 3_445 0.85 2.80 3.582(2) 154
    O3 H6W O6 3_445 0.85 2.19 2.943(3) 148
    O2 H4W O5 4_646 0.85 1.92 2.766(2) 174
    O2 H4W S1 4_646 0.85 2.82 3.571(2) 148
    O4 H8W O8 4_646 0.85 1.85 2.702(2) 175
    O4 H8W S1 4_646 0.85 2.82 3.5687(18) 147
