# Supplementary material for: A new copper(II) complex based on 1-[(1H-benzotriazol-1-yl)meth­yl]-1H-1,2,4-triazole
Source: Acta Crystallogr Sect E Struct Rep Online. 2011 Apr 16;67(Pt 5):m602. doi: 10.1107/S1600536811013511 (PMC3089299; doi:10.1107/S1600536811013511)
Supplement: Supplementary file 2 [file e-67-0m602-Isup2.hkl]

# 
# h,k,l, Fc-squared, Fo-squared, sigma(Fo-squared) and status flag 
# 
data_I
_shelx_title ' c in C2/c' 
_shelx_refln_list_code          4 
_shelx_F_calc_maximum      475.75 
_exptl_crystal_F_000      1888.00 
_reflns_d_resolution_high  0.7597 
 
loop_ 
 _symmetry_equiv_pos_as_xyz 
 'x, y, z' 
 '-x, y, -z+1/2' 
 'x+1/2, y+1/2, z' 
 '-x+1/2, y+1/2, -z+1/2' 
 '-x, -y, -z' 
 'x, -y, z-1/2' 
 '-x+1/2, -y+1/2, -z' 
 'x+1/2, -y+1/2, z-1/2' 
 
_cell_length_a    12.4963 
_cell_length_b     8.6617 
_cell_length_c    31.5428 
_cell_angle_alpha  90.000 
_cell_angle_beta   90.970 
_cell_angle_gamma  90.000 
 
_shelx_F_squared_multiplier     1.000 
 
loop_ 
 _refln_index_h 
 _refln_index_k 
 _refln_index_l 
 _refln_F_squared_calc 
 _refln_F_squared_meas 
 _refln_F_squared_sigma 
 _refln_observed_status 
   2   0   0    25013.99    23774.38    139.57 o 
   4   0   0    11385.95    11169.76     95.60 o 
   6   0   0      884.04      743.25     66.87 o 
   8   0   0    37059.05    35928.36    412.72 o 
  10   0   0    10842.68    11840.81    339.23 o 
  12   0   0     1008.19     1050.35    196.34 o 
  14   0   0      565.68      626.40    116.75 o 
  16   0   0      359.50      306.34     64.28 o 
   1   1   0     1537.45     1672.68     29.37 o 
   3   1   0       84.06      113.83     17.92 o 
   5   1   0     7270.92     8416.07    117.68 o 
   7   1   0     1795.35     1968.70    102.76 o 
   9   1   0      752.61      560.61     74.75 o 
  11   1   0      456.27      552.31     78.77 o 
  13   1   0      276.56      251.86     58.17 o 
  15   1   0     1720.40     2002.18    256.42 o 
   0   2   0   131284.02   111518.02   3448.52 o 
   2   2   0     2038.18     2360.40     52.33 o 
   4   2   0      140.57       96.56     15.21 o 
   6   2   0    10331.85     9689.37    221.96 o 
   8   2   0    18604.39    18493.58    250.93 o 
  10   2   0     7615.68     8017.34    187.04 o 
  12   2   0     2433.36     2431.28    158.65 o 
  14   2   0     2980.65     2745.96    245.32 o 
  16   2   0      236.90      134.25     55.23 o 
   1   3   0      403.65      309.99     19.58 o 
   3   3   0    31935.97    33364.40    202.75 o 
   5   3   0     5488.23     5496.92    158.85 o 
   7   3   0    12206.69    12552.93    335.25 o 
   9   3   0      926.00      840.34    105.69 o 
  11   3   0     2484.51     2346.02    175.36 o 
  13   3   0       18.29      114.01     44.96 o 
  15   3   0     1023.66      705.97    135.89 o 
   0   4   0    25814.25    26543.01    336.57 o 
   2   4   0    32503.15    33060.43    239.47 o 
   4   4   0    40684.88    42122.22    209.85 o 
   6   4   0    22575.97    22249.79    273.91 o 
   8   4   0     2917.00     2980.16    168.44 o 
  10   4   0       39.21       63.13     37.60 o 
  12   4   0      576.39      608.21    130.64 o 
  14   4   0     1997.53     2261.12    212.74 o 
   1   5   0     2025.35     2014.66     59.76 o 
   3   5   0     7995.16     7654.35    105.66 o 
   5   5   0     2063.98     2097.76     77.39 o 
   7   5   0     2599.99     2650.47     82.02 o 
   9   5   0     2550.60     2474.12    105.61 o 
  11   5   0     2161.58     2226.44     93.35 o 
  13   5   0      745.03      708.89    105.15 o 
   0   6   0    10509.21    10919.91    379.26 o 
   2   6   0      205.08      142.58     30.60 o 
   4   6   0     4940.46     4973.22     77.32 o 
   6   6   0     5982.73     6187.81    137.40 o 
   8   6   0     8847.92     8806.57    159.46 o 
  10   6   0     5535.24     5494.15    130.19 o 
  12   6   0      611.41      700.50    113.92 o 
   1   7   0     4862.50     4697.96     84.06 o 
   3   7   0     3783.94     3751.46    168.18 o 
   5   7   0      144.28      212.39     47.79 o 
   7   7   0      164.28      119.52     32.73 o 
   9   7   0      970.83      906.10    153.39 o 
  11   7   0     2614.39     2924.43    270.08 o 
   0   8   0     9488.49    10686.17    325.13 o 
   2   8   0     5355.36     5175.88    455.54 o 
   4   8   0      703.81      403.74    159.68 o 
   6   8   0      166.41      200.73     54.22 o 
   8   8   0     2435.24     2510.02    119.95 o 
  10   8   0     1845.75     1535.09    150.42 o 
   1   9   0       10.42        7.05     45.77 o 
   3   9   0     1175.98      763.88    211.25 o 
   5   9   0       46.31      122.44    113.53 o 
   7   9   0      229.83      181.73    253.96 o 
   9   9   0      100.62      115.05     79.79 o 
   0  10   0      230.79      249.56    124.08 o 
   2  10   0      774.81      601.13    168.98 o 
   4  10   0      930.05     1185.42    238.00 o 
   6  10   0      297.13      138.71    120.04 o 
   1  11   0       18.43       38.28     40.61 o 
   3  11   0      153.01      148.35     57.38 o 
 -15   1   1    12953.85    14903.77   1363.94 o 
 -13   1   1     2524.73     2645.83    111.17 o 
 -11   1   1     2927.05     2767.69    110.60 o 
  -9   1   1      443.41      373.50     58.71 o 
  -7   1   1    37741.01    37878.96    275.03 o 
  -5   1   1    40812.28    39802.83    294.93 o 
  -3   1   1    11028.11    10678.54    115.49 o 
  -1   1   1      214.16      179.81     14.13 o 
   1   1   1      487.28      476.09     13.86 o 
   3   1   1   113699.44   108683.63    607.96 o 
   5   1   1     2567.49     2958.08     57.37 o 
   7   1   1    13720.61    14305.35    236.12 o 
   9   1   1     6514.82     6367.48    168.89 o 
  11   1   1     1329.62     1411.03    190.33 o 
  13   1   1     2772.69     2907.89    133.32 o 
  15   1   1     3892.70     3506.04    319.34 o 
 -16   2   1      575.98      521.77    100.53 o 
 -14   2   1       34.59       98.63     39.91 o 
 -12   2   1       42.34      101.21     35.46 o 
 -10   2   1      689.63      890.36    141.87 o 
  -8   2   1     1656.89     1700.79     77.58 o 
  -6   2   1       33.97       30.01     33.22 o 
  -4   2   1    15352.30    14881.61    144.44 o 
  -2   2   1      314.97      306.12     36.13 o 
   0   2   1    71501.29    69920.97    558.25 o 
   2   2   1      251.46      307.72     23.14 o 
   4   2   1     3757.54     4160.70     43.35 o 
   6   2   1     1001.12     1026.42     58.72 o 
   8   2   1      895.14     1088.48    119.44 o 
  10   2   1    11613.00    11717.26    278.53 o 
  12   2   1      387.72      404.06     63.06 o 
  14   2   1        0.93       90.07     43.53 o 
  16   2   1      472.13      418.18     93.00 o 
 -15   3   1     2496.26     2269.77    277.38 o 
 -13   3   1      630.04      946.56    120.63 o 
 -11   3   1    16034.23    16522.76    292.53 o 
  -9   3   1    12829.58    12879.46    454.51 o 
  -7   3   1     8728.57     8547.21    117.60 o 
  -5   3   1       36.05       61.11     18.62 o 
  -3   3   1     1647.07     1322.44     54.52 o 
  -1   3   1    21950.29    22543.73    121.48 o 
   1   3   1     1160.88     1081.62     37.22 o 
   3   3   1      554.57      543.54     29.33 o 
   5   3   1      912.03      929.67     39.34 o 
   7   3   1      844.66      798.62     84.76 o 
   9   3   1     2321.16     2260.32     94.57 o 
  11   3   1      459.75      493.71     59.83 o 
  13   3   1     2289.59     2226.03    148.08 o 
  15   3   1      541.56      541.37    129.61 o 
 -14   4   1      295.83      323.35    129.32 o 
 -12   4   1      806.93      838.49    142.80 o 
 -10   4   1        3.20       15.52     37.91 o 
  -8   4   1      766.56      750.28    117.67 o 
  -6   4   1     9133.46     9628.92    227.19 o 
  -4   4   1      751.40      805.75     39.87 o 
  -2   4   1     3207.72     2985.41     61.56 o 
   0   4   1     1988.52     2202.20     48.18 o 
   2   4   1    10491.39    11040.33    106.91 o 
   4   4   1     1856.43     1673.05     64.38 o 
   6   4   1     2651.80     2472.13    111.40 o 
   8   4   1     1332.48     1316.77    168.40 o 
  10   4   1     1401.89     1516.83    102.59 o 
  12   4   1     2315.92     2132.40    207.18 o 
  14   4   1      994.50      655.23    116.86 o 
 -13   5   1      312.67      310.06     57.77 o 
 -11   5   1    12397.41    12882.84    173.64 o 
  -9   5   1     4083.64     4465.93    112.29 o 
  -7   5   1    12074.30    12289.76    238.35 o 
  -5   5   1       24.29       30.95     19.19 o 
  -3   5   1     8818.62     8813.29    100.61 o 
  -1   5   1     4494.84     4544.41     61.96 o 
   1   5   1      274.26      259.19     37.36 o 
   3   5   1     1762.24     1871.02     52.43 o 
   5   5   1      146.16      121.53     22.48 o 
   7   5   1      233.30      170.40     44.48 o 
   9   5   1      320.60      284.52     59.60 o 
  11   5   1     2041.15     2242.18    116.44 o 
  13   5   1      422.91      430.30     75.62 o 
 -12   6   1     4172.02     4000.41    276.08 o 
 -10   6   1      244.19      234.23     49.87 o 
  -8   6   1      922.60      884.80     90.87 o 
  -6   6   1     3989.45     4101.76    140.43 o 
  -4   6   1    19568.76    19304.01    189.68 o 
  -2   6   1      463.99      540.33     55.44 o 
   0   6   1     2448.68     2411.82     68.63 o 
   2   6   1      323.65      356.95     56.03 o 
   4   6   1    23221.99    23877.51    221.94 o 
   6   6   1    14028.30    14114.01    381.09 o 
   8   6   1      632.36      813.06     90.97 o 
  10   6   1      364.40      299.91     66.90 o 
  12   6   1      735.74      606.48    128.69 o 
 -11   7   1     1248.32      811.09    206.66 o 
  -9   7   1      956.26      815.29    144.93 o 
  -7   7   1     8815.29     8869.72    184.63 o 
  -5   7   1     5599.81     5887.29    109.21 o 
  -3   7   1     1015.49     1004.26     71.29 o 
  -1   7   1      956.92     1211.18    208.49 o 
   1   7   1       50.62       77.56     26.30 o 
   3   7   1     6409.53     6744.49    141.46 o 
   5   7   1       37.25       37.54     32.22 o 
   7   7   1     2747.57     2492.49    130.49 o 
   9   7   1        4.25      101.87     60.60 o 
  11   7   1       17.12       61.18     39.80 o 
 -10   8   1      296.50      260.44     85.66 o 
  -8   8   1      303.99      323.63     73.94 o 
  -6   8   1     3502.67     3367.85    152.81 o 
  -4   8   1     3894.81     3847.68    138.80 o 
  -2   8   1      105.26       82.41     63.78 o 
   0   8   1     1552.53     1659.11    328.54 o 
   2   8   1      422.61      367.26    168.89 o 
   4   8   1     5805.16     5443.63    203.67 o 
   6   8   1      843.53      829.85    153.03 o 
   8   8   1     1107.67      924.54    210.82 o 
  10   8   1      901.06      625.91    168.46 o 
  -9   9   1      223.83      139.90     62.95 o 
  -7   9   1      238.50      178.67     48.40 o 
  -5   9   1     3959.68     4734.83    213.80 o 
  -3   9   1      447.29      566.20    110.42 o 
  -1   9   1     1893.48     1696.81    174.70 o 
   1   9   1        7.05       65.21     51.85 o 
   3   9   1      338.93      452.01    145.52 o 
   5   9   1       45.96       73.94     78.21 o 
   7   9   1      761.59      793.29    267.19 o 
   9   9   1      136.69      110.37    109.67 o 
  -6  10   1     1421.27     1089.00    172.63 o 
  -4  10   1        5.35       -0.34     72.94 o 
  -2  10   1     2987.37     2855.12    273.11 o 
   0  10   1     1695.25     1893.40    279.73 o 
   2  10   1     2171.38     2158.07    163.82 o 
   4  10   1      934.24      565.64    194.92 o 
   6  10   1      139.25      160.54     49.34 o 
  -3  11   1     1195.90      926.45    292.52 o 
  -1  11   1     1376.93      808.01    207.56 o 
   1  11   1      200.80       99.75     57.50 o 
   3  11   1      194.19      127.46     48.86 o 
 -16   0   2      890.86      839.53    283.21 o 
 -14   0   2     5076.05     5641.58    300.70 o 
 -12   0   2     3106.82     3231.40    255.35 o 
 -10   0   2      853.59      853.63    177.21 o 
  -8   0   2     3411.90     2682.20    182.12 o 
  -6   0   2     1673.63     1473.46    119.79 o 
  -4   0   2     4062.27     4628.14     62.82 o 
  -2   0   2     9627.10     8595.08    147.28 o 
   2   0   2    66380.94    63473.16   1407.04 o 
   4   0   2     7311.17     7365.10    104.00 o 
   6   0   2    10827.06    11331.85    180.63 o 
   8   0   2     4464.79     3887.96    160.64 o 
  10   0   2    21144.99    21930.59   1065.56 o 
  12   0   2     4951.25     5681.97    234.30 o 
  14   0   2     4155.97     4387.07    247.80 o 
  16   0   2     2274.01     1650.09    271.47 o 
 -15   1   2     1271.09     1328.54    245.42 o 
 -13   1   2     1029.72     1100.21    110.29 o 
 -11   1   2      457.40      506.39     71.70 o 
  -9   1   2     5802.20     5645.92    146.27 o 
  -7   1   2     1334.41     1434.42     85.13 o 
  -5   1   2      617.85      527.32     49.77 o 
  -3   1   2     2570.18     2793.35     52.74 o 
  -1   1   2    17667.73    17924.71     80.99 o 
   1   1   2     3167.59     2975.39     42.87 o 
   3   1   2    14159.10    14263.42     84.05 o 
   5   1   2     4614.85     4903.21     88.10 o 
   7   1   2       57.89       74.81     30.71 o 
   9   1   2      357.02      378.18     49.26 o 
  11   1   2        1.68       56.00     43.53 o 
  13   1   2      492.85      523.83     94.00 o 
  15   1   2      490.89      481.32     79.83 o 
 -16   2   2      235.80      152.61     53.68 o 
 -14   2   2     1452.85     1262.45    170.17 o 
 -12   2   2      341.87      443.60     70.90 o 
 -10   2   2    10190.11    10110.78    273.00 o 
  -8   2   2     2124.01     2068.74    100.35 o 
  -6   2   2    10105.12    10539.94    127.88 o 
  -4   2   2     1157.07     1330.36     37.64 o 
  -2   2   2   108928.28   104052.94    468.78 o 
   0   2   2    18137.51    17685.32     85.19 o 
   2   2   2    58635.25    58916.22    258.01 o 
   4   2   2     4687.20     4332.52     72.75 o 
   6   2   2    22968.09    22477.95    353.26 o 
   8   2   2    28341.48    28506.73    368.96 o 
  10   2   2    10419.30    10215.30    238.62 o 
  12   2   2    12169.42    12099.80    253.58 o 
  14   2   2     3509.98     3450.60    178.06 o 
  16   2   2     3773.82     4154.16    271.22 o 
 -15   3   2      478.40      345.42    106.39 o 
 -13   3   2     1649.76     1749.84    203.52 o 
 -11   3   2      756.94      981.92    108.91 o 
  -9   3   2       45.76      122.10     37.18 o 
  -7   3   2     8352.98     9077.37    143.68 o 
  -5   3   2    30477.32    30821.78    217.42 o 
  -3   3   2    10930.20    10971.71    109.03 o 
  -1   3   2       14.47       38.11     10.77 o 
   1   3   2    11553.65    12030.09     82.95 o 
   3   3   2     2935.10     3320.96     54.20 o 
   5   3   2       98.75       78.35     20.90 o 
   7   3   2       22.51       11.63     27.57 o 
   9   3   2        0.09       78.57     38.69 o 
  11   3   2       88.20      129.55     43.32 o 
  13   3   2     3015.30     2809.23    178.79 o 
  15   3   2       77.92      133.20     38.28 o 
 -14   4   2      617.82      643.39    112.96 o 
 -12   4   2      179.33      249.32     47.84 o 
 -10   4   2     1485.31     1331.50    163.61 o 
  -8   4   2     3013.84     2885.76    104.19 o 
  -6   4   2      313.51      436.91     68.25 o 
  -4   4   2     4474.61     3961.41     57.43 o 
  -2   4   2    48057.24    49405.63    238.84 o 
   0   4   2     3325.10     3332.04     49.72 o 
   2   4   2     6671.02     7293.52     54.25 o 
   4   4   2     2687.56     2496.84     49.54 o 
   6   4   2    40862.03    40399.61    370.22 o 
   8   4   2     3620.11     3691.43     97.47 o 
  10   4   2      746.06      683.45    116.30 o 
  12   4   2     3988.26     4267.57    196.70 o 
  14   4   2     3052.13     3142.39    181.87 o 
 -13   5   2      254.43      182.53     54.34 o 
 -11   5   2     3708.19     3777.92    140.74 o 
  -9   5   2     5245.36     5502.38    114.85 o 
  -7   5   2       79.17       86.67     29.02 o 
  -5   5   2     3465.81     3601.76     96.09 o 
  -3   5   2      295.37      326.38     30.27 o 
  -1   5   2    25149.13    25657.41    133.96 o 
   1   5   2      266.81      311.21     46.77 o 
   3   5   2     2697.13     2879.57     82.03 o 
   5   5   2       55.98       61.96     15.84 o 
   7   5   2    12542.82    12303.08    243.05 o 
   9   5   2      641.51      719.83     79.55 o 
  11   5   2      275.83      261.55     51.72 o 
  13   5   2      104.79       76.84     36.47 o 
 -12   6   2        6.71       50.49     35.08 o 
 -10   6   2      266.68      287.13     60.29 o 
  -8   6   2     1722.56     1730.47     88.53 o 
  -6   6   2       46.54       41.84     24.04 o 
  -4   6   2       62.07       52.62     16.22 o 
  -2   6   2      203.88      205.06     22.94 o 
   0   6   2     1483.76     1375.08     71.28 o 
   2   6   2     1307.75     1389.51     78.09 o 
   4   6   2     6645.22     6865.89     82.20 o 
   6   6   2    11827.01    11831.54    252.30 o 
   8   6   2     3284.42     3539.68    100.11 o 
  10   6   2    10081.97    10445.91    170.77 o 
  12   6   2      877.50      872.84    160.24 o 
 -11   7   2     2493.87     2477.43    279.49 o 
  -9   7   2     6326.80     6262.52    147.87 o 
  -7   7   2     3160.26     3392.66    114.21 o 
  -5   7   2      813.12      616.10     92.74 o 
  -3   7   2    10484.82    10615.54    255.65 o 
  -1   7   2    12254.44    12629.43    370.24 o 
   1   7   2      407.34      387.96     55.20 o 
   3   7   2      151.28      102.68     46.88 o 
   5   7   2     1180.82     1043.43     98.27 o 
   7   7   2     5031.65     5116.54    166.43 o 
   9   7   2        0.60       57.43     39.82 o 
  11   7   2      711.22      741.94    162.54 o 
 -10   8   2        7.15      -70.30     90.69 o 
  -8   8   2      652.20      577.35    105.68 o 
  -6   8   2      821.50      823.78    142.27 o 
  -4   8   2      211.31      176.30    148.68 o 
  -2   8   2     1535.20     1791.39    275.47 o 
   0   8   2     3614.97     3698.13    382.60 o 
   2   8   2    11302.59    12043.10    251.43 o 
   4   8   2     3925.76     3508.21    710.72 o 
   6   8   2       84.60       94.57     44.24 o 
   8   8   2     1071.05     1288.27    122.64 o 
  10   8   2     2839.23     2835.77    128.82 o 
  -9   9   2       92.81      110.65     30.45 o 
  -7   9   2      755.13      597.67    133.72 o 
  -5   9   2      883.83      772.75    167.84 o 
  -3   9   2     2704.92     3135.72    162.70 o 
  -1   9   2       62.80      133.01     72.88 o 
   1   9   2      283.39      234.25     70.16 o 
   3   9   2     5545.43     5377.30    180.97 o 
   5   9   2      225.91      213.83     68.12 o 
   7   9   2      543.33      565.45    180.96 o 
   9   9   2      316.26      205.09     74.55 o 
  -6  10   2      164.99      187.25     78.53 o 
  -4  10   2       66.30       59.68     60.86 o 
  -2  10   2        9.95       34.92     46.95 o 
   0  10   2      148.79       93.65     69.87 o 
   2  10   2       47.04       64.97     84.71 o 
   4  10   2     1167.28     1016.23    288.84 o 
   6  10   2       94.04      159.86     44.54 o 
  -3  11   2     1927.94     1792.76    309.29 o 
  -1  11   2       73.72       38.15     47.38 o 
   1  11   2      877.27      657.79    298.43 o 
   3  11   2      800.35      505.65    154.77 o 
 -15   1   3     2138.01     2122.37    243.07 o 
 -13   1   3    16575.03    16599.18    193.36 o 
 -11   1   3       58.00      147.21     38.87 o 
  -9   1   3     1148.03     1281.30    118.28 o 
  -7   1   3    31128.30    31109.99    332.60 o 
  -3   1   3     8372.26     7844.34    116.50 o 
  -1   1   3    16312.48    15554.36     68.64 o 
   1   1   3   101243.78    86374.74    820.01 o 
   3   1   3    15509.11    14604.75     77.52 o 
   5   1   3     8104.79     7370.53     69.44 o 
   7   1   3     5537.89     5677.38    106.56 o 
   9   1   3     1551.47     1420.12    107.84 o 
  11   1   3     1198.74     1214.88    165.12 o 
  13   1   3     2634.28     3052.28    184.14 o 
  15   1   3        0.25      134.88     44.45 o 
 -16   2   3      548.60      506.30     90.92 o 
 -14   2   3       38.45       15.08     54.11 o 
 -12   2   3      131.87      167.63     45.51 o 
 -10   2   3    10109.10     9513.13    234.82 o 
  -8   2   3      152.75      233.28     81.63 o 
  -6   2   3     5209.56     5498.90     91.41 o 
  -4   2   3    20822.00    20370.71    138.33 o 
  -2   2   3    30460.27    31571.63    140.80 o 
   0   2   3      119.23      194.25     18.20 o 
   2   2   3   109703.10   103499.42    638.49 o 
   4   2   3     4076.07     4383.52     52.14 o 
   6   2   3     9835.17    10421.15    250.83 o 
   8   2   3        4.85       72.92     35.82 o 
  10   2   3     3056.31     3048.08    114.34 o 
  12   2   3      120.49      221.01     41.10 o 
  14   2   3      500.37      320.36     77.93 o 
  16   2   3      113.96      111.65     39.33 o 
 -15   3   3      471.50      458.04     81.34 o 
 -13   3   3     1886.59     2496.80    233.31 o 
 -11   3   3      931.67     1066.39    149.34 o 
  -9   3   3    17148.26    16723.23    445.85 o 
  -7   3   3    26347.63    26403.94    465.04 o 
  -5   3   3    47500.25    49165.60    394.25 o 
  -3   3   3     2516.47     2282.90     50.00 o 
  -1   3   3    33494.76    32417.29    169.63 o 
   1   3   3   143317.53   128450.52   1984.04 o 
   3   3   3    16418.41    16626.38    114.78 o 
   5   3   3     5698.90     5319.02    112.49 o 
   7   3   3     3276.54     3070.93    110.34 o 
   9   3   3     5625.99     6063.24    182.16 o 
  11   3   3        5.82       53.25     41.12 o 
  13   3   3      475.96      549.79     86.94 o 
  15   3   3       22.56      121.24     30.35 o 
 -14   4   3       35.91      132.76     50.14 o 
 -12   4   3        8.19       79.37     36.53 o 
 -10   4   3      451.87      423.73     58.56 o 
  -8   4   3    10152.27    10105.95    343.57 o 
  -6   4   3     3086.71     3152.35    123.03 o 
  -4   4   3      203.93      212.83     25.55 o 
  -2   4   3     5253.88     5134.21     53.31 o 
   0   4   3       19.51       23.76     18.17 o 
   2   4   3    11448.69    12076.05     69.55 o 
   4   4   3     6220.25     6377.46     96.97 o 
   6   4   3       68.09      149.88     41.22 o 
   8   4   3     4137.43     4077.05    137.12 o 
  10   4   3      345.04      257.33     66.75 o 
  12   4   3      702.13      679.82     90.09 o 
  14   4   3       57.84      143.25     53.14 o 
 -13   5   3     1226.94     1023.33    163.31 o 
 -11   5   3     2822.83     3079.62    147.59 o 
  -9   5   3    15286.53    15324.14    262.50 o 
  -7   5   3    10864.95    11050.42    221.08 o 
  -5   5   3      691.51      652.68     69.67 o 
  -3   5   3     2698.21     2559.34     49.94 o 
  -1   5   3      102.28      171.75     20.19 o 
   1   5   3    34578.07    34864.25    394.36 o 
   3   5   3     3436.37     3379.65     51.29 o 
   5   5   3     4401.79     4336.25    103.96 o 
   7   5   3     9355.55     9179.38    239.64 o 
   9   5   3     5549.81     5599.34    130.81 o 
  11   5   3      598.21      638.39     92.68 o 
  13   5   3       33.18       27.14     29.87 o 
 -12   6   3      179.63      177.11     42.93 o 
 -10   6   3       10.18      101.93     64.79 o 
  -8   6   3     7535.58     7112.40    270.01 o 
  -6   6   3     3719.40     3803.07    130.52 o 
  -4   6   3     1020.59     1025.45     43.63 o 
  -2   6   3     2088.85     2225.34     51.17 o 
   0   6   3       77.79       67.38     15.87 o 
   2   6   3     2548.85     2667.57    112.58 o 
   4   6   3     2384.61     2447.83     45.38 o 
   6   6   3     5071.95     4975.76    117.10 o 
   8   6   3     8025.55     7655.03    157.12 o 
  10   6   3      237.43      199.56     43.85 o 
  12   6   3       24.42       47.47     34.46 o 
 -11   7   3      577.05      450.54    109.69 o 
  -9   7   3      450.80      353.75     75.20 o 
  -7   7   3     2868.14     2884.33    112.67 o 
  -5   7   3     9460.98     9791.19    186.75 o 
  -3   7   3     6711.36     7027.87    156.30 o 
  -1   7   3       65.32       55.28     20.23 o 
   1   7   3     3763.75     3576.48     69.45 o 
   3   7   3    10806.02    11268.49    252.39 o 
   5   7   3     3711.34     3689.59    123.08 o 
   7   7   3      163.93      198.44     57.44 o 
   9   7   3      103.10      112.50     59.40 o 
  11   7   3      210.71      265.91     77.06 o 
 -10   8   3      537.14      366.44     59.79 o 
  -8   8   3        1.87       42.92     55.10 o 
  -6   8   3      828.77      667.45    132.53 o 
  -4   8   3     1635.93     1611.62    323.88 o 
  -2   8   3      146.22      185.43     89.36 o 
   0   8   3       36.84       39.63     63.62 o 
   2   8   3       66.41       46.77     87.99 o 
   4   8   3     2126.91     2187.82     92.69 o 
   6   8   3       76.81       65.33     27.52 o 
   8   8   3     1665.24     1646.63    104.99 o 
  10   8   3     1313.83      999.44    267.56 o 
  -9   9   3      175.94      150.77     58.10 o 
  -7   9   3      541.09      449.59    143.94 o 
  -5   9   3     2687.48     2845.70    165.27 o 
  -3   9   3      504.05      335.55    109.19 o 
  -1   9   3     1001.39     1518.46    447.81 o 
   1   9   3       58.19       76.19     50.24 o 
   3   9   3     2170.45     2223.23    168.14 o 
   5   9   3     1938.25     1780.12    282.60 o 
   7   9   3      877.53      723.91    236.43 o 
   9   9   3      347.44      363.11    151.09 o 
  -6  10   3     1736.03     1465.67    253.43 o 
  -4  10   3      244.93      182.55     79.48 o 
  -2  10   3     1131.33      914.78    259.52 o 
   0  10   3       21.59      102.24     38.12 o 
   2  10   3     2130.43     2307.40    347.08 o 
   4  10   3     1262.38     1197.99    279.03 o 
   6  10   3      106.07       66.51     93.85 o 
  -3  11   3      219.18      223.12     91.92 o 
  -1  11   3     2052.37     2376.23    270.30 o 
   1  11   3       89.81      184.52    107.38 o 
   3  11   3        2.31       63.20     58.00 o 
 -16   0   4     2505.69     2847.06    571.88 o 
 -14   0   4     5302.44     4892.71    238.83 o 
 -12   0   4       97.66      189.65     69.44 o 
 -10   0   4    31169.47    30892.44    794.59 o 
  -8   0   4    13810.40    14249.57    336.03 o 
  -6   0   4     9158.38     9693.75    251.67 o 
  -4   0   4     1124.54     1244.29     75.55 o 
  -2   0   4    28875.63    30879.76    225.82 o 
   0   0   4       76.99       97.01     13.01 o 
   2   0   4   132458.94   127220.17    905.20 o 
   4   0   4      944.58      947.27     37.40 o 
   6   0   4      552.77      762.50    149.29 o 
   8   0   4     7540.45     7422.25    200.90 o 
  10   0   4     8846.37     8887.04    294.44 o 
  12   0   4    15061.32    15404.50    421.92 o 
  14   0   4     4964.62     4412.09    360.54 o 
  16   0   4      603.86      417.41     85.59 o 
 -15   1   4      113.31      137.78     45.60 o 
 -13   1   4     2868.27     3163.75    170.35 o 
 -11   1   4     2323.23     2255.71    113.24 o 
  -9   1   4     3294.67     3475.85    261.10 o 
  -7   1   4     1752.67     1771.52     71.72 o 
  -5   1   4        4.81       56.10     20.77 o 
  -3   1   4    64486.49    64199.17    349.63 o 
  -1   1   4     2597.54     2630.00     45.85 o 
   1   1   4    11657.75    11325.08     61.40 o 
   3   1   4      846.46      891.39     27.42 o 
   5   1   4     7039.28     6975.66     68.40 o 
   7   1   4     2921.29     3391.53    137.66 o 
   9   1   4      515.65      633.78     84.49 o 
  11   1   4     1028.28     1141.37    146.87 o 
  13   1   4     1446.76     1562.08    220.57 o 
  15   1   4       26.68      104.35     44.01 o 
 -16   2   4     3134.54     3213.07    200.04 o 
 -14   2   4     3293.28     3641.57    170.59 o 
 -12   2   4     1702.00     1868.86    131.20 o 
 -10   2   4     5242.19     5291.08    158.09 o 
  -8   2   4     3115.89     3292.91    125.95 o 
  -6   2   4    10230.73     9953.44    137.39 o 
  -4   2   4     9730.11     9216.17    119.16 o 
  -2   2   4    62369.03    63345.78    413.85 o 
   0   2   4     2360.23     2454.50     43.44 o 
   2   2   4     3612.22     3579.13     34.27 o 
   4   2   4      270.04      223.85     21.03 o 
   6   2   4     3076.68     3707.01    119.16 o 
   8   2   4    12538.70    12962.11    162.48 o 
  10   2   4      872.24     1075.11    140.91 o 
  12   2   4     6483.90     6570.33    161.69 o 
  14   2   4     1841.13     1846.39    135.86 o 
  16   2   4     2810.27     2931.23    284.60 o 
 -15   3   4        3.82       69.64     28.72 o 
 -13   3   4     2147.42     2175.38    173.11 o 
 -11   3   4     2375.68     2308.59    117.72 o 
  -9   3   4     4485.85     4585.44    243.47 o 
  -7   3   4      301.42      390.48     58.17 o 
  -5   3   4      667.27      767.73     79.87 o 
  -3   3   4    27618.85    27558.72    188.74 o 
  -1   3   4     4869.34     5103.39     87.57 o 
   1   3   4     1356.85     1255.59     31.58 o 
   3   3   4       24.98       22.15     13.46 o 
   5   3   4     8545.23     8397.38     98.22 o 
   7   3   4     4803.76     4888.60    131.52 o 
   9   3   4      239.93      266.86     44.07 o 
  11   3   4       55.07       51.47     33.32 o 
  13   3   4      888.39      761.52    136.33 o 
  15   3   4      241.76      216.26     35.15 o 
 -14   4   4     7426.28     7692.85    300.45 o 
 -12   4   4     1614.68     1721.73    140.77 o 
 -10   4   4       24.76      136.96     47.80 o 
  -8   4   4     7206.45     7151.82    175.86 o 
  -6   4   4     8406.70     8153.44    112.64 o 
  -4   4   4      462.56      403.06     45.95 o 
  -2   4   4     1129.23     1105.86     34.33 o 
   0   4   4     1117.77     1164.08     46.79 o 
   2   4   4     2603.16     2085.92     51.09 o 
   4   4   4      283.61      278.51     48.44 o 
   6   4   4     7351.54     7170.26    106.39 o 
   8   4   4    19743.88    20393.69    354.73 o 
  10   4   4      393.62      391.70     62.13 o 
  12   4   4      167.54      132.41     52.44 o 
  14   4   4     2499.48     2691.57    145.13 o 
 -13   5   4       42.79      151.13     50.14 o 
 -11   5   4     1911.00     1826.71    116.40 o 
  -9   5   4     1419.56     1393.62     95.32 o 
  -7   5   4     4660.97     4541.59    103.47 o 
  -5   5   4       19.59       65.03     19.61 o 
  -3   5   4       42.81      110.80     20.49 o 
  -1   5   4    10954.57    10798.03    117.24 o 
   1   5   4    13599.14    14018.31    347.22 o 
   3   5   4     1525.95     1649.39     37.73 o 
   5   5   4     2004.71     1964.89     61.44 o 
   7   5   4     2902.22     2892.59     78.24 o 
   9   5   4     2895.62     2810.71    117.94 o 
  11   5   4      194.52      259.34     56.02 o 
  13   5   4      128.78      112.14     32.28 o 
 -12   6   4      736.60      679.87     99.44 o 
 -10   6   4     4712.49     4661.25    112.20 o 
  -8   6   4      194.46      292.37     55.52 o 
  -6   6   4      178.31      211.89     68.44 o 
  -4   6   4      776.51      821.25     54.57 o 
  -2   6   4        1.58       17.80     12.66 o 
   0   6   4       57.10       87.26     19.11 o 
   2   6   4     2576.52     2822.67     76.79 o 
   4   6   4      487.51      408.62     40.54 o 
   6   6   4      451.19      440.50     93.27 o 
   8   6   4     1099.83     1051.96    151.32 o 
  10   6   4      779.75      645.65    145.46 o 
  12   6   4      100.37       87.36     38.91 o 
 -11   7   4      523.67      559.78    140.72 o 
  -9   7   4     2752.65     2988.28    199.99 o 
  -7   7   4     1756.02     1860.78     82.59 o 
  -5   7   4      251.52      212.04     44.95 o 
  -3   7   4      433.17      398.64     57.91 o 
  -1   7   4     1364.49     1275.34     58.72 o 
   1   7   4    12760.58    12671.17    225.15 o 
   3   7   4     1303.28     1276.36     96.67 o 
   5   7   4     1598.40     1901.14    116.46 o 
   7   7   4     3082.21     2957.94    105.40 o 
   9   7   4      190.15      148.52     50.08 o 
  11   7   4      895.24      710.58    273.99 o 
 -10   8   4     3076.74     2688.62    369.82 o 
  -8   8   4      855.78      976.61    208.13 o 
  -6   8   4      502.85      525.80     79.01 o 
  -4   8   4     3024.66     2941.95    219.33 o 
  -2   8   4     4429.92     4552.18    228.13 o 
   0   8   4      170.91       64.91     68.54 o 
   2   8   4     2195.74     2143.00     69.04 o 
   4   8   4     1540.35     1395.82     87.66 o 
   6   8   4      653.72      561.13    115.01 o 
   8   8   4       21.19       21.00     35.18 o 
  10   8   4      420.27      340.44    114.62 o 
  -9   9   4      389.43       55.54    136.73 o 
  -7   9   4       10.04       67.82     39.93 o 
  -5   9   4     2950.87     3220.61    285.24 o 
  -3   9   4     5388.95     6034.36    233.78 o 
  -1   9   4     2610.00     2626.42    177.68 o 
   1   9   4      233.83      274.25     95.56 o 
   3   9   4      995.49     1180.45    360.45 o 
   5   9   4     3406.54     3705.43    368.02 o 
   7   9   4      748.85      722.21    172.36 o 
   9   9   4       54.82      107.66     51.23 o 
  -6  10   4       90.02      118.59     85.06 o 
  -4  10   4       35.71       43.17     61.12 o 
  -2  10   4       35.36      -33.04    110.72 o 
   0  10   4     1095.67      914.62    263.62 o 
   2  10   4       23.99       45.78     95.26 o 
   4  10   4       15.32      110.68     72.43 o 
   6  10   4      257.81      153.72     52.49 o 
  -3  11   4     3054.74     3379.39    169.55 o 
  -1  11   4     2568.45     2735.90    172.21 o 
   1  11   4       16.10       33.46     60.12 o 
   3  11   4      360.17      164.65     81.31 o 
 -15   1   5      225.49      132.98     70.38 o 
 -13   1   5      942.95      893.70    115.01 o 
 -11   1   5      502.08      515.18     88.84 o 
  -9   1   5     1251.24     1302.13    111.82 o 
  -7   1   5     5244.41     4947.64    126.18 o 
  -5   1   5    30565.49    29964.58    303.12 o 
  -3   1   5   124946.22   120618.86    472.73 o 
  -1   1   5    18321.06    17903.21    138.71 o 
   1   1   5    14071.05    13923.91     62.98 o 
   3   1   5     6383.45     5800.34     68.52 o 
   5   1   5     4842.78     3828.02     54.73 o 
   7   1   5    69353.22    70034.41    508.78 o 
   9   1   5     3003.84     2864.80     98.17 o 
  11   1   5    11456.02    10991.95    206.32 o 
  13   1   5     2259.98     2511.43    165.37 o 
  15   1   5     5797.45     6344.03    242.38 o 
 -16   2   5       19.99      129.72     43.74 o 
 -14   2   5      900.25      806.40    181.01 o 
 -12   2   5       45.13      120.97     54.89 o 
 -10   2   5     6864.64     6536.14    276.96 o 
  -8   2   5     1559.99     1793.58    127.76 o 
  -6   2   5     1814.58     2265.07     92.51 o 
  -4   2   5    18614.43    19413.45    145.81 o 
  -2   2   5    10119.07    11217.64     86.88 o 
   0   2   5    16814.05    18180.00     83.81 o 
   2   2   5    53706.05    52503.30    427.71 o 
   4   2   5     1157.62     1117.92     43.08 o 
   6   2   5     1703.66     1903.40     55.48 o 
   8   2   5    18398.37    19361.95    456.56 o 
  10   2   5     1873.56     1878.37    119.69 o 
  12   2   5      887.96      916.83    136.25 o 
  14   2   5       78.84      133.59     43.74 o 
  16   2   5      244.14      200.48     58.54 o 
 -15   3   5      363.68      427.97     88.93 o 
 -13   3   5      796.52      811.83    135.68 o 
 -11   3   5     1180.71     1203.61    148.90 o 
  -9   3   5     6578.73     6305.46    169.42 o 
  -7   3   5    23978.50    23554.20    253.62 o 
  -5   3   5     1700.36     1649.03     62.34 o 
  -3   3   5       54.06       56.77     16.13 o 
  -1   3   5    29069.16    26908.69    164.93 o 
   1   3   5    49741.82    47968.15    259.50 o 
   3   3   5    19333.51    18252.79    124.89 o 
   5   3   5    18261.68    17060.82    137.22 o 
   7   3   5    12669.81    12678.61    164.67 o 
   9   3   5    13611.46    13649.51    252.17 o 
  11   3   5     5264.98     5856.19    214.10 o 
  13   3   5     1855.63     1714.62    144.07 o 
  15   3   5     1860.63     1466.96    164.60 o 
 -14   4   5      291.89      126.72     66.87 o 
 -12   4   5     2605.19     2831.86    203.15 o 
 -10   4   5      113.76      146.50     46.98 o 
  -8   4   5     5364.03     4972.80    165.29 o 
  -6   4   5     4517.84     4444.18    181.73 o 
  -4   4   5      152.72      163.20     40.52 o 
  -2   4   5     1466.87     1401.96     29.83 o 
   0   4   5      133.05      112.02     13.50 o 
   2   4   5     2356.78     2263.72     43.02 o 
   4   4   5     3940.26     4017.67    148.02 o 
   6   4   5      178.70      148.13     27.03 o 
   8   4   5     1411.78     1436.77     91.99 o 
  10   4   5      613.54      656.89    114.42 o 
  12   4   5      236.46      216.75     51.34 o 
  14   4   5       78.81      106.05     37.21 o 
 -13   5   5      529.76      528.64     99.65 o 
 -11   5   5      213.64      295.97     76.76 o 
  -9   5   5     6005.75     6049.31    160.65 o 
  -7   5   5    16857.22    17285.77    317.46 o 
  -5   5   5     1235.35     1079.71     72.05 o 
  -3   5   5       26.06       33.75     13.07 o 
  -1   5   5     3480.09     3192.74     50.66 o 
   1   5   5    46634.62    47089.62    368.50 o 
   3   5   5    10405.56    10198.58    113.63 o 
   5   5   5    17790.41    17422.38    211.19 o 
   7   5   5     4084.45     3988.98     79.76 o 
   9   5   5     2932.25     3457.64    140.74 o 
  11   5   5     5217.96     5234.30    144.80 o 
  13   5   5       79.27      112.21     33.80 o 
 -12   6   5      280.64      254.39     62.21 o 
 -10   6   5      164.48      238.13     58.45 o 
  -8   6   5     1348.81     1222.52    149.37 o 
  -6   6   5     4654.31     4842.33    118.57 o 
  -4   6   5       85.51       52.86     18.45 o 
  -2   6   5      605.85      566.93     47.97 o 
   0   6   5       56.23       54.97     22.28 o 
   2   6   5       18.50       40.44     42.87 o 
   4   6   5     1457.11     1412.79     79.55 o 
   6   6   5     2918.88     2951.89    144.20 o 
   8   6   5      161.82      169.19     43.69 o 
  10   6   5        0.75       76.35     39.37 o 
  12   6   5      461.56      299.14     72.70 o 
 -11   7   5      317.55      384.07     91.05 o 
  -9   7   5       34.61       53.91     25.96 o 
  -7   7   5      616.79      570.94     89.26 o 
  -5   7   5      976.19     1056.67     48.78 o 
  -3   7   5    14486.77    14946.55    275.08 o 
  -1   7   5     3272.63     3204.52     73.72 o 
   1   7   5     2011.48     2181.43    166.62 o 
   3   7   5     2295.25     2395.71    171.06 o 
   5   7   5    21202.67    21218.47    656.55 o 
   7   7   5     4287.68     4190.98    143.39 o 
   9   7   5      116.38       85.49     41.71 o 
  11   7   5      663.69      662.07    145.06 o 
 -10   8   5     2370.19     3009.89    472.59 o 
  -8   8   5      500.75      294.21    109.49 o 
  -6   8   5     1187.75      969.19    203.33 o 
  -4   8   5      304.69      244.02     92.32 o 
  -2   8   5     1373.87     1056.32    322.15 o 
   0   8   5     4027.50     4277.76    148.53 o 
   2   8   5      539.74      369.59     75.82 o 
   4   8   5     1825.50     1691.60     78.74 o 
   6   8   5      123.81      134.63     39.56 o 
   8   8   5       89.07       83.08     33.93 o 
  10   8   5      267.77      190.91     79.03 o 
  -9   9   5       23.06       77.78     84.53 o 
  -7   9   5      168.74      121.41     57.74 o 
  -5   9   5      158.55      207.86     87.92 o 
  -3   9   5     3180.29     3150.19    261.09 o 
  -1   9   5      782.48      943.41    355.36 o 
   1   9   5      549.53      439.72    140.10 o 
   3   9   5     1360.47     1179.48    296.05 o 
   5   9   5     3445.44     3408.59    253.43 o 
   7   9   5      502.35      463.42    170.15 o 
   9   9   5      322.75      179.42    125.03 o 
  -6  10   5      136.94       86.12     71.08 o 
  -4  10   5       35.73       91.51     72.28 o 
  -2  10   5     2001.76     2090.88    190.81 o 
   0  10   5      335.26      336.67    156.65 o 
   2  10   5      187.68      327.90     75.69 o 
   4  10   5      656.90      609.67    146.16 o 
   6  10   5       62.06       75.23     45.65 o 
  -3  11   5      206.12      211.69     87.40 o 
  -1  11   5     1110.74      527.13    248.16 o 
   1  11   5     1287.21     1346.69    218.02 o 
   3  11   5      549.20      443.48    137.31 o 
 -16   0   6      118.73      163.71     85.96 o 
 -14   0   6       94.45      185.28     69.51 o 
 -12   0   6     3339.65     3426.59    253.78 o 
 -10   0   6    15817.12    16549.54    456.57 o 
  -8   0   6    26539.48    25558.37    964.15 o 
  -6   0   6    63861.77    66058.93   1458.53 o 
  -4   0   6    73152.45    70895.23    795.79 o 
  -2   0   6    93689.48    93625.36    562.56 o 
   0   0   6   226336.17   182867.64   6400.38 o 
   2   0   6     2000.45     1919.77     55.71 o 
   4   0   6     1966.32     2093.34     70.82 o 
   6   0   6     4494.53     5421.93    270.48 o 
   8   0   6     9378.23     9505.07    276.10 o 
  10   0   6      524.49      291.95     87.88 o 
  12   0   6      739.49      796.14    156.76 o 
  16   0   6       42.25       50.48     79.09 o 
 -15   1   6      510.86      440.54     69.13 o 
 -13   1   6       34.51       85.88     34.07 o 
 -11   1   6     1708.23     1645.82    114.48 o 
  -9   1   6        0.18      111.75     40.96 o 
  -7   1   6     2072.93     1881.94     85.23 o 
  -5   1   6     2935.23     3186.69     75.86 o 
  -3   1   6    17713.68    16282.25    108.57 o 
  -1   1   6      641.21      549.88     24.35 o 
   1   1   6     1354.01     1285.64     43.70 o 
   3   1   6    33605.82    33087.04    174.00 o 
   5   1   6     2692.57     3296.99     54.41 o 
   7   1   6      245.83      290.61     67.01 o 
   9   1   6     1348.56     1295.60    112.52 o 
  11   1   6       32.94       84.57     36.16 o 
  13   1   6       46.15      106.30     48.40 o 
  15   1   6     1004.57      786.54    130.28 o 
 -16   2   6     1649.64     1407.20    211.65 o 
 -14   2   6     4818.24     4771.08    222.88 o 
 -12   2   6    13491.79    12919.80    225.43 o 
 -10   2   6     4570.32     4623.40    131.40 o 
  -8   2   6     8690.57     8412.36    136.17 o 
  -6   2   6    24481.09    24789.31    205.31 o 
  -4   2   6    28972.98    27178.57    193.03 o 
  -2   2   6      112.74       88.77     10.69 o 
   0   2   6      124.25      125.42     17.05 o 
   2   2   6    18894.52    18514.21     89.37 o 
   4   2   6      238.31      147.84     24.22 o 
   6   2   6     1612.58     1480.83     66.47 o 
   8   2   6     5700.81     5559.31    161.82 o 
  10   2   6     1016.73     1027.33    165.89 o 
  12   2   6       39.13       87.28     52.56 o 
  14   2   6      629.61      526.69     89.28 o 
 -15   3   6      259.84      302.39     60.38 o 
 -13   3   6      370.34      354.42     67.60 o 
 -11   3   6      494.72      589.83     92.45 o 
  -9   3   6     2858.38     2805.85    113.80 o 
  -7   3   6    17070.41    17030.81    205.85 o 
  -5   3   6     2252.85     2484.06     66.47 o 
  -3   3   6    13025.58    12498.05     96.67 o 
  -1   3   6     1633.80     1702.31     40.73 o 
   1   3   6    28643.29    30709.87    176.14 o 
   3   3   6     5480.08     6355.34     68.05 o 
   5   3   6    13174.29    12670.99    165.32 o 
   7   3   6      834.81     1007.40     88.36 o 
   9   3   6     1201.97     1302.15    129.02 o 
  11   3   6       25.72       16.03     29.42 o 
  13   3   6      748.84      675.22    113.49 o 
  15   3   6      172.43      219.98     44.44 o 
 -14   4   6     5826.26     5969.39    203.45 o 
 -12   4   6     8998.36     9735.62    402.42 o 
 -10   4   6     1167.89     1258.76    146.78 o 
  -8   4   6       45.48      108.35     34.34 o 
  -6   4   6    15628.68    16012.30    202.01 o 
  -4   4   6    95800.11    98230.59    454.12 o 
  -2   4   6    10798.44    11299.64    141.58 o 
   0   4   6     8978.75     8413.71     65.61 o 
   2   4   6    12010.86    11886.67    109.83 o 
   4   4   6    15014.64    15245.01    139.23 o 
   6   4   6       72.75       65.42     28.49 o 
   8   4   6       89.90       65.86     28.40 o 
  10   4   6       70.53      106.52     35.31 o 
  12   4   6      288.77      312.77     67.16 o 
  14   4   6       76.67      132.61     39.14 o 
 -13   5   6      302.83      283.89     55.86 o 
 -11   5   6      621.84      625.10     85.47 o 
  -9   5   6      279.14      277.25     57.80 o 
  -7   5   6        8.93       82.25     28.76 o 
  -5   5   6     4004.57     4213.48    104.59 o 
  -3   5   6      523.73      545.13     28.69 o 
  -1   5   6      206.32      222.44     26.59 o 
   1   5   6     2855.21     2915.20    117.35 o 
   3   5   6     4097.06     4175.58     82.48 o 
   5   5   6       15.80       17.16     16.16 o 
   7   5   6     2996.56     2923.26     96.25 o 
   9   5   6     9594.17     9773.72    232.79 o 
  11   5   6     1638.48     1741.28    124.30 o 
  13   5   6      608.43      604.82    105.54 o 
 -12   6   6     3865.58     4011.01    266.74 o 
 -10   6   6     8576.86     8431.96    151.19 o 
  -8   6   6     1077.70     1267.07    106.39 o 
  -6   6   6     1777.80     1858.04     74.42 o 
  -4   6   6     5987.65     6061.31    100.10 o 
  -2   6   6       90.62       90.41     17.71 o 
   0   6   6    11050.96    11285.49    144.78 o 
   2   6   6       21.79      109.07     22.22 o 
   4   6   6    13250.80    13261.78    250.39 o 
   6   6   6        4.84       13.57     21.94 o 
   8   6   6     3748.72     3684.07    109.94 o 
  10   6   6      269.21      234.96     55.40 o 
  12   6   6        2.22       67.17     30.09 o 
 -11   7   6        0.49       88.07     30.06 o 
  -9   7   6      238.86      208.98     45.41 o 
  -7   7   6      105.74       66.23     26.86 o 
  -5   7   6     1913.61     2130.00     79.61 o 
  -3   7   6      784.37      375.53    347.28 o 
  -1   7   6     2376.09     2392.88     60.27 o 
   1   7   6     6549.48     6245.91    129.66 o 
   3   7   6    11164.28    11362.08    500.48 o 
   5   7   6     3319.26     3244.78    107.60 o 
   7   7   6       74.44       98.95     38.53 o 
   9   7   6     1911.16     2010.35    247.31 o 
  11   7   6     2122.16     2228.83    209.36 o 
 -10   8   6     2746.20     3072.76    271.66 o 
  -8   8   6     2626.93     2739.53    170.82 o 
  -6   8   6      129.55      188.63     76.02 o 
  -4   8   6      237.66      144.65     93.32 o 
  -2   8   6     4083.79     4248.82    268.72 o 
   0   8   6     4373.39     4755.12    294.20 o 
   2   8   6     1803.24     1843.46    224.88 o 
   4   8   6      138.38      118.95     32.26 o 
   6   8   6       53.93       60.96     32.03 o 
   8   8   6     1065.34      761.62    156.81 o 
  10   8   6        0.46       88.91     53.60 o 
  -9   9   6      185.88      268.07     81.98 o 
  -7   9   6      772.72      813.72    213.09 o 
  -5   9   6     1654.22     1577.61    237.14 o 
  -3   9   6      260.24      252.59     93.67 o 
  -1   9   6      262.16      290.92     87.79 o 
   1   9   6      199.51      189.94     74.28 o 
   3   9   6      238.26      369.51     77.79 o 
   5   9   6     3741.01     3798.84    496.14 o 
   7   9   6      248.05      159.18     88.34 o 
   9   9   6     1067.83      821.53    267.17 o 
  -6  10   6      661.62      667.19    133.54 o 
  -4  10   6      281.40      515.01    173.64 o 
  -2  10   6      664.02      551.79    145.63 o 
   0  10   6       35.84       48.38     67.97 o 
   2  10   6      424.03      366.05    244.64 o 
   4  10   6      459.93      434.70    146.89 o 
   6  10   6      247.33      167.82     94.55 o 
  -3  11   6      346.01      138.44    117.93 o 
  -1  11   6      740.56      538.95    334.27 o 
   1  11   6      153.90       81.88     75.57 o 
   3  11   6      355.95      349.43    188.75 o 
 -15   1   7     4555.31     4542.89    191.25 o 
 -13   1   7     2292.01     2416.13    162.88 o 
 -11   1   7       30.85       70.30     38.39 o 
  -9   1   7       50.59       30.35     34.64 o 
  -7   1   7    20389.59    20663.56    426.72 o 
  -5   1   7       13.79       21.36     24.04 o 
  -3   1   7       76.22       50.64     12.10 o 
  -1   1   7    11012.49    10973.67     71.16 o 
   1   1   7      782.71      813.52     22.98 o 
   3   1   7      116.74      173.38     24.38 o 
   5   1   7    14775.79    13153.29    143.54 o 
   7   1   7    19693.50    18404.65    186.08 o 
   9   1   7    20520.90    20579.13    254.88 o 
  11   1   7     3837.79     3980.82    133.81 o 
  13   1   7     5300.72     5041.76    177.18 o 
  15   1   7     5711.68     6498.85    297.00 o 
 -14   2   7      580.93      596.65     96.03 o 
 -12   2   7       38.60       79.81     54.56 o 
 -10   2   7      404.71      392.45     72.50 o 
  -8   2   7    14491.86    14360.09    351.31 o 
  -6   2   7      224.86      363.18     54.48 o 
  -4   2   7      494.30      452.42     48.89 o 
  -2   2   7     3212.30     3107.91     42.41 o 
   0   2   7    22022.85    21913.99    104.79 o 
   2   2   7      755.45      774.41     33.69 o 
   4   2   7     1035.46     1326.83     37.04 o 
   6   2   7      148.97      131.91     36.31 o 
   8   2   7     8264.51     8297.14    146.09 o 
  10   2   7        2.47       35.37     39.72 o 
  12   2   7     1198.10     1314.31    129.57 o 
  14   2   7      672.28      601.53     92.46 o 
 -15   3   7      774.07      675.33    113.60 o 
 -13   3   7      717.59      805.43    123.62 o 
 -11   3   7     4419.50     4429.06    200.15 o 
  -9   3   7     1525.16     1362.66    134.09 o 
  -7   3   7      280.92      158.31     42.77 o 
  -5   3   7     7770.53     8244.77    240.78 o 
  -3   3   7      736.67      793.65     35.60 o 
  -1   3   7     1165.52     1326.40     32.04 o 
   1   3   7     2785.58     2309.32     62.09 o 
   3   3   7    21211.45    21624.59    148.41 o 
   5   3   7     4633.52     4170.50     66.79 o 
   7   3   7     1446.60     1494.60     98.12 o 
   9   3   7    27794.46    28228.84    514.25 o 
  11   3   7      437.17      586.15     97.24 o 
  13   3   7     3849.42     3781.68    213.63 o 
  15   3   7      537.13      378.87     74.42 o 
 -14   4   7       99.13       84.90     47.59 o 
 -12   4   7      343.07      291.94     66.50 o 
 -10   4   7       17.93       63.79     31.59 o 
  -8   4   7       61.96       35.42     26.65 o 
  -6   4   7      607.50      589.98     91.69 o 
  -4   4   7     1635.35     1808.65     53.45 o 
  -2   4   7     4805.02     4411.34     55.53 o 
   0   4   7      448.34      483.09     29.08 o 
   2   4   7    10949.59    11066.77    157.82 o 
   4   4   7      692.63      713.62     45.71 o 
   6   4   7    13354.09    13558.74    204.24 o 
   8   4   7     2095.59     2261.30     78.54 o 
  10   4   7      231.36      213.55     58.36 o 
  12   4   7       58.10       88.60     35.97 o 
  14   4   7       79.13       85.77     44.31 o 
 -13   5   7     1781.75     1630.66    222.96 o 
 -11   5   7      916.46      873.04    131.67 o 
  -9   5   7     4897.32     5175.17    227.75 o 
  -7   5   7       99.75       96.81     33.85 o 
  -5   5   7     1032.35     1021.60     58.26 o 
  -3   5   7      403.08      375.42     41.22 o 
  -1   5   7      137.00      171.76     22.60 o 
   1   5   7      296.43      353.40     73.19 o 
   3   5   7    18340.31    18516.88    191.72 o 
   5   5   7     4015.10     3989.83     76.73 o 
   7   5   7     2826.87     2800.86    105.52 o 
   9   5   7     6084.67     6484.00    156.67 o 
  11   5   7      666.72      796.25    143.84 o 
  13   5   7     1691.47     1692.40    231.30 o 
 -12   6   7     4449.48     4777.37    295.80 o 
 -10   6   7      568.29      545.37     64.98 o 
  -8   6   7       46.31       16.83     30.00 o 
  -6   6   7    14099.96    13728.80    346.11 o 
  -4   6   7     9104.59     9063.41    136.17 o 
  -2   6   7     3908.51     3921.12     65.08 o 
   0   6   7     1173.07      999.48    116.99 o 
   2   6   7     6354.09     6500.09    140.16 o 
   4   6   7     8699.71     8909.92    187.46 o 
   6   6   7     4664.93     4746.71     97.34 o 
   8   6   7       14.49      123.22     36.11 o 
  10   6   7     1219.09      825.49    133.76 o 
  12   6   7      286.99      243.50     86.25 o 
 -11   7   7       16.37       55.59     26.11 o 
  -9   7   7      100.21      162.69     69.34 o 
  -7   7   7      388.39      332.75     74.07 o 
  -5   7   7       22.32       26.93     28.65 o 
  -3   7   7      474.34      455.00     70.94 o 
  -1   7   7     6395.69     6585.41    162.39 o 
   1   7   7      206.64      120.55     37.80 o 
   3   7   7      172.69      196.72     47.94 o 
   5   7   7     1906.08     1744.61    146.22 o 
   7   7   7     1501.09     1580.62    192.78 o 
   9   7   7      368.55      328.07     56.56 o 
  11   7   7       15.29       65.57     42.63 o 
 -10   8   7     1078.67      778.33    208.21 o 
  -8   8   7      419.73      292.88    125.47 o 
  -6   8   7     2409.35     2206.24    327.77 o 
  -4   8   7      210.09      234.72     73.43 o 
  -2   8   7     2062.56     2421.80    254.31 o 
   0   8   7     4220.33     4525.85    260.11 o 
   2   8   7      305.21      305.63     71.54 o 
   4   8   7      984.27     1093.04    127.15 o 
   6   8   7      560.14      581.93    120.85 o 
   8   8   7      872.82      696.06    128.26 o 
  10   8   7        2.57       85.46     32.00 o 
  -9   9   7        4.66       73.56     62.67 o 
  -7   9   7      760.16      737.16    171.54 o 
  -5   9   7       69.99       67.00     55.18 o 
  -3   9   7       80.49      153.27     68.37 o 
  -1   9   7     2110.67     1952.17    313.50 o 
   1   9   7       82.51      130.19     54.44 o 
   3   9   7       10.49       98.41     42.23 o 
   5   9   7      578.67      722.33    215.29 o 
   7   9   7     1006.58      776.94    200.01 o 
   9   9   7      216.95      171.17     71.79 o 
  -6  10   7     1993.27     1924.32    581.73 o 
  -4  10   7       34.74      116.30     47.79 o 
  -2  10   7     3804.36     4252.07    578.74 o 
   0  10   7     2358.21     2534.25    513.01 o 
   2  10   7     1097.01      965.40    268.06 o 
   4  10   7       33.95       42.92     41.35 o 
   6  10   7      549.28      552.27    163.94 o 
  -3  11   7      316.91      288.32     90.37 o 
  -1  11   7       23.47       55.98     47.63 o 
   1  11   7      239.38      157.83     43.60 o 
   3  11   7      302.73      268.25    102.64 o 
 -16   0   8      658.48      420.46    154.17 o 
 -14   0   8      754.48      826.85    198.52 o 
 -12   0   8       12.25       58.96     47.38 o 
 -10   0   8      213.42      187.48     50.47 o 
  -8   0   8    44469.81    45032.14    601.58 o 
  -6   0   8    59139.40    58267.89    807.56 o 
  -4   0   8    37023.87    38170.07    564.14 o 
  -2   0   8    29277.88    28447.58    192.33 o 
   0   0   8    31073.20    29961.50    175.47 o 
   2   0   8   134666.20   122810.88   1607.53 o 
   4   0   8     6341.49     6557.27    117.43 o 
   6   0   8     3067.08     2490.58     87.77 o 
   8   0   8    33592.88    33822.12    458.27 o 
  10   0   8    13993.05    13945.80    439.72 o 
  12   0   8       59.88       77.56     68.72 o 
  14   0   8      226.94      134.70     78.73 o 
  16   0   8     1453.42     1664.55    263.62 o 
 -15   1   8      316.28      284.61     70.53 o 
 -13   1   8     1349.44     1381.25    173.12 o 
 -11   1   8     3383.57     3526.02    246.72 o 
  -9   1   8     1095.03     1461.25    178.67 o 
  -7   1   8        2.46        8.93     38.14 o 
  -5   1   8       43.03       30.40     44.92 o 
  -3   1   8      355.40      244.47     25.10 o 
  -1   1   8     4848.77     4775.66     41.20 o 
   1   1   8     8950.91     9034.90     99.69 o 
   3   1   8     9858.58     9256.94     60.23 o 
   5   1   8     2831.44     2927.04     73.35 o 
   7   1   8       11.41       35.07     26.56 o 
   9   1   8     1487.94     1606.65    155.31 o 
  11   1   8     3358.53     3357.72    126.70 o 
  13   1   8      448.33      413.19     80.07 o 
  15   1   8     1554.60     1116.26    176.26 o 
 -14   2   8     2437.14     2196.15    216.54 o 
 -12   2   8     5853.01     5720.84    237.38 o 
 -10   2   8     4439.23     4687.51    150.57 o 
  -8   2   8     9157.25     9641.94    191.42 o 
  -6   2   8    26625.54    26913.26    262.09 o 
  -4   2   8     2836.28     2228.71     57.87 o 
  -2   2   8    19146.22    18167.49    116.09 o 
   0   2   8      303.25      446.68     30.24 o 
   2   2   8    88716.09    83857.44    531.91 o 
   4   2   8     1639.01     1246.26     47.81 o 
   6   2   8    41815.54    41757.70    290.84 o 
   8   2   8    25610.72    25931.59    291.07 o 
  10   2   8    12041.67    11603.00    246.11 o 
  12   2   8     7258.19     7166.52    284.65 o 
  14   2   8      132.58      106.86     55.35 o 
 -15   3   8      402.61      250.37     61.26 o 
 -13   3   8     3716.36     3790.18    128.06 o 
 -11   3   8       50.71       68.73     38.25 o 
  -9   3   8      554.00      545.66    101.51 o 
  -7   3   8     9877.35    10187.20    264.83 o 
  -5   3   8     9459.44     9913.33    157.56 o 
  -3   3   8     4435.61     4368.99     71.19 o 
  -1   3   8    14248.27    14173.87    112.11 o 
   1   3   8     8594.55     9048.15     68.54 o 
   3   3   8     1765.75     1683.48     61.52 o 
   5   3   8       26.55       33.16     11.95 o 
   7   3   8     1314.82     1286.64     94.63 o 
   9   3   8       63.74      102.02     50.81 o 
  11   3   8       17.89       34.91     28.28 o 
  13   3   8      275.37      292.55     58.60 o 
  15   3   8      295.82      258.77     58.80 o 
 -14   4   8      619.92      675.25     81.85 o 
 -12   4   8     4367.51     4682.41    195.57 o 
 -10   4   8      698.70      732.04    110.38 o 
  -8   4   8     2380.53     2342.84     90.11 o 
  -6   4   8    10633.31    10431.95    133.45 o 
  -4   4   8    12108.56    10881.13    214.86 o 
  -2   4   8    56842.70    58424.39    618.06 o 
   0   4   8    39679.01    40966.86    263.09 o 
   2   4   8    35252.29    36216.20    200.90 o 
   4   4   8     5740.46     5166.26     88.46 o 
   6   4   8     4963.54     5066.89    142.59 o 
   8   4   8      103.87      150.36     47.23 o 
  10   4   8      133.65      104.06     36.34 o 
  12   4   8     6654.35     6851.34    175.13 o 
  14   4   8     1130.94      829.47    174.71 o 
 -13   5   8      235.98      236.75     44.19 o 
 -11   5   8     1708.91     1820.95    184.17 o 
  -9   5   8      698.52      633.64    116.85 o 
  -7   5   8     1629.65     1696.12    104.53 o 
  -5   5   8     3862.59     4058.17    129.28 o 
  -3   5   8      527.47      567.59     42.58 o 
  -1   5   8    12103.76    12924.42    158.89 o 
   1   5   8       17.00       44.28     15.40 o 
   3   5   8      579.08      643.87     42.71 o 
   5   5   8      712.23      682.76     45.45 o 
   7   5   8      849.21     1016.58    114.83 o 
   9   5   8      298.12      315.44     55.10 o 
  11   5   8     3261.10     3742.41    219.12 o 
  13   5   8     1749.81     1658.07    190.33 o 
 -12   6   8     2086.82     1772.63    215.26 o 
 -10   6   8       18.53       82.89     26.27 o 
  -8   6   8     6273.17     6189.91    191.88 o 
  -6   6   8       51.65       88.63     37.56 o 
  -4   6   8       41.73       65.14     24.75 o 
  -2   6   8     4566.58     4740.38     59.60 o 
   0   6   8    12979.18    12404.55    193.60 o 
   2   6   8     7361.97     7369.37    131.94 o 
   4   6   8    10784.18    10550.67    174.82 o 
   6   6   8     4553.11     4453.91    184.13 o 
   8   6   8     5394.53     5251.79    135.37 o 
  10   6   8     2017.25     1979.52    118.87 o 
  12   6   8      807.22      704.21    146.21 o 
 -11   7   8     1480.30     1513.94    173.64 o 
  -9   7   8     5430.41     5126.24    106.00 o 
  -7   7   8      145.80      120.15     42.31 o 
  -5   7   8       31.66       52.59     21.37 o 
  -3   7   8     4885.94     4478.13    173.18 o 
  -1   7   8     1467.52     1629.32     75.30 o 
   1   7   8       60.68       95.08     40.87 o 
   3   7   8    10248.23    10054.73    221.29 o 
   5   7   8        2.18       70.86     32.75 o 
   7   7   8      718.09      739.96    162.59 o 
   9   7   8       76.55      110.44     45.69 o 
  11   7   8     1069.19     1017.00    198.73 o 
 -10   8   8      169.21      177.65    134.62 o 
  -8   8   8     3007.65     3012.98    245.70 o 
  -6   8   8     2032.08     2288.41    288.27 o 
  -4   8   8     1057.24     1018.14    284.45 o 
  -2   8   8     8329.21     8473.68    272.97 o 
   0   8   8     7200.75     7455.58    136.22 o 
   2   8   8     5066.27     5360.51    157.39 o 
   4   8   8       92.56       84.51     33.06 o 
   6   8   8     1173.72     1148.88    216.30 o 
   8   8   8      520.89      560.70    126.49 o 
  10   8   8      832.40      852.45    146.08 o 
  -9   9   8      177.17      221.86     95.56 o 
  -7   9   8      285.42      338.26    123.24 o 
  -5   9   8     1092.09     1255.01    335.85 o 
  -3   9   8      285.84      237.52     70.70 o 
  -1   9   8      261.00      240.16     73.15 o 
   1   9   8       57.85       75.25     60.01 o 
   3   9   8      387.71      499.77    122.06 o 
   5   9   8        4.47       81.24     69.77 o 
   7   9   8     1157.46      895.37    242.92 o 
   9   9   8      164.53      116.59     88.23 o 
  -6  10   8        6.39       -3.70     58.96 o 
  -4  10   8      314.04      454.96    127.00 o 
  -2  10   8      296.75      355.01    152.11 o 
   0  10   8      113.78      108.50     55.35 o 
   2  10   8      168.64      179.36     98.30 o 
   4  10   8      543.22      570.50    145.90 o 
   6  10   8     2765.62     2998.10    299.65 o 
  -1  11   8       76.30      128.51     45.09 o 
   1  11   8      231.38      231.66     67.14 o 
 -15   1   9     1562.34     1465.28    240.95 o 
 -13   1   9    10357.36    10028.17    181.71 o 
 -11   1   9     1972.82     2135.96    164.02 o 
  -9   1   9    16040.62    16681.91    300.79 o 
  -7   1   9    16434.82    16037.92    182.52 o 
  -5   1   9    36811.07    36175.81    276.30 o 
  -3   1   9    29174.14    28308.73    176.09 o 
  -1   1   9    35827.98    36552.26    177.11 o 
   1   1   9    42723.39    43995.49    484.66 o 
   3   1   9      404.82      344.46     33.40 o 
   5   1   9     5582.30     5631.74    104.26 o 
   7   1   9     6295.35     6233.56    121.23 o 
   9   1   9     3709.17     3946.85    141.83 o 
  11   1   9        5.61       52.50     36.17 o 
  13   1   9       53.54       78.30     27.45 o 
  15   1   9     2115.92     2176.91    162.60 o 
 -14   2   9       12.90       98.25     45.96 o 
 -12   2   9     2378.51     2433.83    194.16 o 
 -10   2   9     5170.09     5269.62    203.34 o 
  -8   2   9     2740.97     2617.42    149.56 o 
  -6   2   9        5.33       44.25     70.11 o 
  -4   2   9    21684.25    23508.91    379.07 o 
  -2   2   9    23534.02    24750.96    160.35 o 
   0   2   9     3726.59     3358.40     57.55 o 
   2   2   9      113.89      158.01     19.40 o 
   4   2   9     3045.04     3534.19     59.64 o 
   6   2   9      876.03      680.27    143.83 o 
   8   2   9     2531.96     2308.24     85.62 o 
  10   2   9      624.59      753.44     93.16 o 
  12   2   9      341.71      289.63     58.06 o 
  14   2   9        8.13       49.68     45.04 o 
 -15   3   9      866.63      767.55    120.28 o 
 -13   3   9     2201.29     2114.80    156.85 o 
 -11   3   9     9747.44    10157.43    220.39 o 
  -9   3   9    19646.39    20315.04    378.92 o 
  -7   3   9     5935.79     6020.86    203.27 o 
  -5   3   9    20711.46    21319.20    274.93 o 
  -3   3   9     4235.73     3834.91     56.83 o 
  -1   3   9    26891.35    28011.89    198.36 o 
   1   3   9     3504.53     3555.16     74.88 o 
   3   3   9     3302.98     3269.05     67.56 o 
   5   3   9     1032.87     1035.81     34.17 o 
   7   3   9      127.01      100.45     32.82 o 
   9   3   9        5.97       91.15     29.48 o 
  11   3   9     1967.79     1916.14    165.74 o 
  13   3   9     1383.43     1446.84    172.06 o 
  15   3   9      107.84      153.03     77.53 o 
 -14   4   9        0.01       -1.37     38.40 o 
 -12   4   9       38.46       59.02     45.61 o 
 -10   4   9     1532.47     1667.86    207.58 o 
  -8   4   9      106.09      111.53     40.10 o 
  -6   4   9     4911.17     4558.67    184.59 o 
  -4   4   9    31876.21    32607.39    472.33 o 
  -2   4   9     2410.98     2184.42     72.83 o 
   0   4   9     5861.35     5875.50     95.21 o 
   2   4   9      772.45      815.97     43.13 o 
   4   4   9     6866.57     7012.47    103.89 o 
   6   4   9     2726.94     2523.33    119.92 o 
   8   4   9       22.53       99.27     41.90 o 
  10   4   9      102.47      163.33     33.15 o 
  12   4   9      577.32      399.34    115.88 o 
  14   4   9       57.29       69.11     43.70 o 
 -13   5   9     1229.14      909.36    185.59 o 
 -11   5   9     3361.16     3605.93    186.95 o 
  -9   5   9     5699.48     5990.31    157.63 o 
  -7   5   9      615.66      617.78     83.55 o 
  -5   5   9     4640.65     4134.01    207.64 o 
  -3   5   9     3728.12     3567.51     87.20 o 
  -1   5   9     3662.92     3440.20     83.98 o 
   1   5   9     1536.25     1424.89     34.77 o 
   3   5   9      609.52      625.63     50.35 o 
   5   5   9      391.91      392.95     46.42 o 
   7   5   9      100.80      106.30     35.84 o 
   9   5   9      288.02      237.43     86.86 o 
  11   5   9      577.04      695.02    140.44 o 
  13   5   9      923.34      845.92    191.66 o 
 -12   6   9     1071.91      836.90    127.52 o 
 -10   6   9     1429.10     1514.87    112.41 o 
  -8   6   9     1214.11     1173.68     79.56 o 
  -6   6   9     6978.65     6328.60    222.90 o 
  -4   6   9     8049.03     7942.33    184.14 o 
  -2   6   9     6197.20     6302.45    106.24 o 
   0   6   9      205.95      164.80     47.65 o 
   2   6   9       18.00       24.05     36.54 o 
   4   6   9     8805.55     8685.30    143.96 o 
   6   6   9     7062.95     7510.50    148.98 o 
   8   6   9       30.25       68.55     29.34 o 
  10   6   9       12.44       59.77     45.14 o 
  12   6   9     1414.91     1197.76    245.03 o 
 -11   7   9      402.59      285.97     71.79 o 
  -9   7   9     2034.26     1900.42     97.46 o 
  -7   7   9      685.22      639.46    102.50 o 
  -5   7   9     7367.74     7465.49    119.98 o 
  -3   7   9      833.30      890.05     84.46 o 
  -1   7   9      512.60      540.23     93.02 o 
   1   7   9     1041.27     1214.04    149.80 o 
   3   7   9     5921.11     5608.94    263.82 o 
   5   7   9       22.43        6.73     29.99 o 
   7   7   9     1841.85     1532.37    163.19 o 
   9   7   9      373.36      396.78     90.48 o 
  11   7   9       52.54       97.77     48.11 o 
 -10   8   9      202.12       98.86     68.93 o 
  -8   8   9     1759.63     1744.25    386.06 o 
  -6   8   9       14.71      -22.28     59.87 o 
  -4   8   9     3486.87     3457.02    216.35 o 
  -2   8   9     2311.54     2426.57    181.38 o 
   0   8   9      258.41      313.09     65.39 o 
   2   8   9     2990.48     3170.79    110.97 o 
   4   8   9     3231.92     3245.09    120.61 o 
   6   8   9     2123.73     2081.90    211.59 o 
   8   8   9      203.29      313.61     98.32 o 
  10   8   9     1021.84      822.63    189.44 o 
  -9   9   9      150.99      140.52     86.28 o 
  -7   9   9      504.82      291.86    144.91 o 
  -5   9   9      850.70      971.73    245.63 o 
  -3   9   9        3.98       16.62     66.43 o 
  -1   9   9      111.10       96.75     59.39 o 
   1   9   9      165.15       78.16     61.29 o 
   3   9   9     3677.50     3768.88    147.08 o 
   5   9   9      390.05      330.36    101.22 o 
   7   9   9      104.49      128.64     83.37 o 
   9   9   9       80.89      188.21     70.04 o 
  -6  10   9     1180.27     1064.88    299.86 o 
  -4  10   9       77.20       96.35     41.39 o 
  -2  10   9       32.21       68.46     69.95 o 
   0  10   9      447.73      524.05    187.43 o 
   2  10   9     1622.83     1770.14    221.84 o 
   4  10   9      903.99      818.85    207.94 o 
   6  10   9     1760.62     1325.83    377.73 o 
  -1  11   9      452.95      596.72    215.27 o 
   1  11   9       20.89      -18.06     58.78 o 
 -16   0  10       73.99      172.26     59.20 o 
 -14   0  10      624.01      720.78    162.73 o 
 -12   0  10     4960.41     5381.60    568.02 o 
 -10   0  10     3406.77     3489.83    183.48 o 
  -8   0  10     8669.93     9033.02    278.91 o 
  -6   0  10     1498.35     1272.07    236.10 o 
  -4   0  10    14839.07    16287.95    184.34 o 
  -2   0  10     1670.38     1650.49     53.33 o 
   0   0  10    22705.70    23153.69    195.63 o 
   2   0  10    36273.25    35596.84    258.44 o 
   4   0  10    15688.10    14684.23    171.86 o 
   6   0  10     4710.43     4487.29    126.32 o 
   8   0  10    13913.49    12883.38    237.82 o 
  10   0  10    42928.27    44390.18    514.72 o 
  12   0  10     2881.53     2870.92    196.84 o 
  14   0  10     1268.94      846.50    194.27 o 
 -15   1  10      204.92      137.43     47.38 o 
 -13   1  10      362.13      422.21     97.70 o 
 -11   1  10      120.29      126.72     52.40 o 
  -9   1  10     1340.80     1291.60    141.93 o 
  -7   1  10     3438.92     3544.30    198.27 o 
  -5   1  10      133.94      131.55     46.99 o 
  -3   1  10       61.75       43.38     16.85 o 
  -1   1  10     2318.22     2310.39     69.33 o 
   1   1  10    49880.11    50447.27    523.98 o 
   3   1  10     6504.29     6478.65     67.15 o 
   5   1  10     9786.50     9721.37     87.37 o 
   7   1  10       19.15       82.46     30.18 o 
   9   1  10       81.85      123.51     29.69 o 
  11   1  10     2228.48     2147.27    171.02 o 
  13   1  10       73.45       80.23     49.38 o 
  15   1  10        8.95       65.82     43.31 o 
 -14   2  10      227.55      161.98     49.17 o 
 -12   2  10      474.93      381.97    102.33 o 
 -10   2  10     1917.67     1870.83    214.19 o 
  -8   2  10       82.64       61.71     33.33 o 
  -6   2  10        7.58       50.94     27.35 o 
  -4   2  10      738.73      867.75     62.87 o 
  -2   2  10      331.72      319.81     34.04 o 
   0   2  10    25665.53    25115.35    156.93 o 
   2   2  10    22706.14    22204.47    198.61 o 
   4   2  10    24629.37    23780.45    134.37 o 
   6   2  10     7787.74     7501.71    121.72 o 
   8   2  10    22257.05    22487.50    437.49 o 
  10   2  10    19910.71    20376.01    368.76 o 
  12   2  10     1561.60     1642.28    116.63 o 
  14   2  10      920.68      920.78    221.65 o 
 -15   3  10       96.63      111.53     41.75 o 
 -13   3  10      655.91      566.39    114.15 o 
 -11   3  10     1989.75     2165.42    151.04 o 
  -9   3  10     1573.21     1605.73    147.93 o 
  -7   3  10       15.95       39.43     27.91 o 
  -5   3  10     9165.03     9342.16    273.79 o 
  -3   3  10      218.76      308.73     40.26 o 
  -1   3  10      332.74      461.20     34.01 o 
   1   3  10     1441.26     1434.65     42.46 o 
   3   3  10       48.94       33.40     28.65 o 
   5   3  10       14.84       64.92     16.93 o 
   7   3  10      198.81      226.98     46.65 o 
   9   3  10      818.71      883.43    119.41 o 
  11   3  10        0.30       65.13     26.62 o 
  13   3  10      745.37      698.31     95.69 o 
  15   3  10       10.60      104.04     39.48 o 
 -14   4  10     3018.54     2987.18    165.65 o 
 -12   4  10       79.03       57.06     47.59 o 
 -10   4  10     1376.46     1313.92     98.41 o 
  -8   4  10      677.49      806.60    111.01 o 
  -6   4  10     2137.23     2183.73     73.03 o 
  -4   4  10     8783.61     8635.12    157.07 o 
  -2   4  10    14457.74    14488.11    143.11 o 
   0   4  10    15865.99    16258.56    109.87 o 
   2   4  10     6963.83     7096.78    120.17 o 
   4   4  10     8638.07     8380.73    109.40 o 
   6   4  10     2313.59     2303.29     81.80 o 
   8   4  10     6712.12     6725.96    179.61 o 
  10   4  10     2006.10     2005.14    134.35 o 
  12   4  10     2797.43     3044.05    111.39 o 
  14   4  10     3846.51     4024.65    195.02 o 
 -13   5  10       12.02      152.05     41.59 o 
 -11   5  10      959.87      905.93    132.61 o 
  -9   5  10      473.37      657.52     95.41 o 
  -7   5  10     1245.16     1330.05     95.62 o 
  -5   5  10     1686.70     1534.09    136.08 o 
  -3   5  10      150.08      198.73     33.69 o 
  -1   5  10    23801.25    24577.47    363.01 o 
   1   5  10     8659.54     8959.11     92.00 o 
   3   5  10     1575.24     1587.01     61.84 o 
   5   5  10       70.77       87.83     26.88 o 
   7   5  10     5346.04     5217.70    173.41 o 
   9   5  10     1344.36     1227.60    177.79 o 
  11   5  10     2839.73     2783.32    192.89 o 
  13   5  10     1536.83     1717.28    191.17 o 
 -12   6  10       69.84       82.17     35.19 o 
 -10   6  10       15.65       77.52     30.44 o 
  -8   6  10     2556.53     2692.42    103.72 o 
  -6   6  10      648.37      550.23     95.12 o 
  -4   6  10     1691.09     1590.04    122.01 o 
  -2   6  10      551.07      631.30     36.92 o 
   0   6  10     5681.13     5642.60    215.15 o 
   2   6  10     9422.28     9645.64    230.74 o 
   4   6  10     3375.64     3350.25    124.10 o 
   6   6  10      675.31      851.84     95.74 o 
   8   6  10     4293.85     4636.38    124.56 o 
  10   6  10     2238.45     2477.87    263.58 o 
  12   6  10     2589.59     2760.15    160.36 o 
 -11   7  10     1526.45     1330.14    198.85 o 
  -9   7  10      644.93      618.11     98.46 o 
  -7   7  10     1972.90     2110.91     93.44 o 
  -5   7  10     1974.93     1974.53     81.07 o 
  -3   7  10      284.12      344.73     68.96 o 
  -1   7  10     2612.23     2864.75    132.96 o 
   1   7  10     5687.90     5682.39    136.58 o 
   3   7  10     2758.53     2457.58     93.92 o 
   5   7  10        3.06       30.34     35.93 o 
   7   7  10     1485.73     1380.16    119.51 o 
   9   7  10     2647.71     2882.62    118.39 o 
  11   7  10      304.44      216.23     77.06 o 
 -10   8  10      397.82      260.92    166.26 o 
  -8   8  10      214.34      149.30     55.47 o 
  -6   8  10     2943.72     3381.15    305.10 o 
  -4   8  10       11.80       47.79     66.26 o 
  -2   8  10      222.24      170.84     56.60 o 
   0   8  10     4394.55     4780.97    154.99 o 
   2   8  10     2004.36     2088.16    100.13 o 
   4   8  10     1037.66     1092.12    192.24 o 
   6   8  10      240.48      106.14     32.21 o 
   8   8  10      526.09      572.19    126.56 o 
  10   8  10     1270.96     1136.09    165.21 o 
  -9   9  10      126.24      111.31     46.24 o 
  -7   9  10      187.67      129.71     53.78 o 
  -5   9  10     4913.57     4448.87    582.25 o 
  -3   9  10     1332.35     1318.35    272.52 o 
  -1   9  10     2116.47     2116.05    273.02 o 
   1   9  10      634.37      425.92    131.90 o 
   3   9  10      296.74      318.98    110.67 o 
   5   9  10      317.48      192.16     84.53 o 
   7   9  10       41.99       68.00     56.39 o 
   9   9  10      132.85      105.79     50.00 o 
  -6  10  10      222.74      197.69     80.13 o 
  -4  10  10      101.49       87.35     58.00 o 
  -2  10  10      180.54       87.43     41.82 o 
   0  10  10      110.50      114.00     71.93 o 
   2  10  10      104.27       43.19     65.20 o 
   4  10  10      931.94      882.07    254.37 o 
   6  10  10     1013.03      705.87    185.52 o 
  -1  11  10      558.19      437.29    117.61 o 
   1  11  10        5.01       58.42     61.51 o 
 -15   1  11      944.44      752.38    124.50 o 
 -13   1  11     6217.78     6372.93    190.44 o 
 -11   1  11    19219.46    19702.12    464.24 o 
  -9   1  11     1505.40     1527.03     92.49 o 
  -7   1  11    21894.68    21336.84    229.10 o 
  -5   1  11    67950.96    68983.65    697.80 o 
  -3   1  11    10606.15     9675.75     89.66 o 
  -1   1  11     1174.10     1423.23     39.38 o 
   1   1  11    25907.19    27304.94    147.19 o 
   3   1  11    50950.31    49658.59    288.75 o 
   5   1  11    35349.92    34397.07    214.94 o 
   7   1  11     2875.99     3071.31    109.13 o 
   9   1  11     4066.74     4070.23    134.52 o 
  11   1  11     1914.69     1876.95    110.19 o 
  13   1  11     2368.65     2435.89    285.05 o 
  15   1  11      108.80      156.44     54.51 o 
 -14   2  11       30.73       72.82     32.44 o 
 -12   2  11      386.37      350.04     74.44 o 
 -10   2  11     1781.66     1920.49    198.25 o 
  -8   2  11      525.33      539.81    101.10 o 
  -6   2  11     1896.39     1738.63     96.54 o 
  -4   2  11    15268.89    16534.37    163.21 o 
  -2   2  11       13.47       75.26     15.00 o 
   0   2  11     2847.66     3032.04     61.91 o 
   2   2  11     1360.91     1238.77     33.86 o 
   4   2  11       15.44       28.23     17.95 o 
   6   2  11     3845.10     3796.03     75.74 o 
   8   2  11       73.70       90.99     37.31 o 
  10   2  11     6635.67     6698.52    155.47 o 
  12   2  11      733.88      871.43    164.37 o 
  14   2  11     1027.22      776.31    138.69 o 
 -15   3  11      837.84      779.79    124.66 o 
 -13   3  11     1314.55     1311.16    142.37 o 
 -11   3  11     1341.32     1358.21    185.87 o 
  -9   3  11     4634.61     4690.04    145.43 o 
  -7   3  11    27618.86    27728.33    319.01 o 
  -5   3  11    23822.13    23279.54    437.12 o 
  -1   3  11    22363.45    21106.95    124.55 o 
   1   3  11    10134.97     9658.94    160.31 o 
   3   3  11    46533.93    46602.79    374.40 o 
   5   3  11      596.78      646.16     82.99 o 
   7   3  11     3732.98     3855.71    119.33 o 
   9   3  11     3856.40     4025.38    104.44 o 
  11   3  11       38.06      120.01     38.81 o 
  13   3  11     1550.20     1131.27    146.72 o 
  15   3  11      126.84       71.03     29.49 o 
 -14   4  11      527.99      423.57     97.66 o 
 -12   4  11      955.01      996.80    149.78 o 
 -10   4  11       96.67       93.80     35.20 o 
  -8   4  11     4275.29     3973.00    139.16 o 
  -6   4  11      100.91       85.02     30.66 o 
  -4   4  11      984.84      920.73     68.50 o 
  -2   4  11     1022.18     1023.85     58.53 o 
   0   4  11     7770.13     8167.78     74.26 o 
   2   4  11     5358.70     5545.87     89.01 o 
   4   4  11     2355.59     2173.57     81.39 o 
   6   4  11      118.56       62.13     24.22 o 
   8   4  11     1387.25     1747.22     92.59 o 
  10   4  11      998.12     1003.25    108.13 o 
  12   4  11      855.22      829.42    142.92 o 
  14   4  11      409.89      472.44    113.58 o 
 -13   5  11      833.29      699.91    141.50 o 
 -11   5  11     1223.45     1181.27    166.98 o 
  -9   5  11     3610.73     3903.14    149.68 o 
  -7   5  11    20940.10    20529.46    651.42 o 
  -5   5  11     2647.15     2402.93     81.17 o 
  -3   5  11     7384.42     6935.27     90.33 o 
  -1   5  11    15614.15    16326.63    195.01 o 
   1   5  11    18846.04    19725.08    155.63 o 
   3   5  11     8812.12     8924.39    112.87 o 
   5   5  11     2051.56     1889.13     70.52 o 
   7   5  11     5396.53     5657.17    147.79 o 
   9   5  11     1434.46     1547.27    153.17 o 
  11   5  11     1427.61     1285.21    155.60 o 
  13   5  11      102.16       91.44     34.98 o 
 -12   6  11        8.33       83.03     38.75 o 
 -10   6  11      137.00      110.95     62.79 o 
  -8   6  11      445.42      424.34     61.63 o 
  -6   6  11      113.79      114.84     40.31 o 
  -4   6  11     3711.06     3737.93     87.92 o 
  -2   6  11     1784.39     1707.84     42.49 o 
   0   6  11       11.82       16.68     10.17 o 
   2   6  11     1149.91     1253.22    156.34 o 
   4   6  11      573.45      540.42     80.87 o 
   6   6  11     7534.04     7502.71    169.65 o 
   8   6  11       67.23       86.89     37.79 o 
  10   6  11       11.28       46.45     34.88 o 
  12   6  11       14.39       95.02     47.93 o 
 -11   7  11      636.51      563.35    128.77 o 
  -9   7  11       75.65       53.96     26.11 o 
  -7   7  11     1514.44     1490.43    110.70 o 
  -5   7  11     6632.40     6806.82    206.44 o 
  -3   7  11    10480.20    11170.78    307.30 o 
  -1   7  11     3067.05     2963.25     91.37 o 
   1   7  11     3014.85     2972.97    109.12 o 
   3   7  11     3159.26     3155.67     94.58 o 
   5   7  11     3794.09     3837.40    210.22 o 
   7   7  11        8.20       32.08     34.53 o 
   9   7  11      629.23      448.99    131.99 o 
  11   7  11      364.53      402.61     88.06 o 
 -10   8  11      227.89      190.98     55.62 o 
  -8   8  11      520.51      484.19    149.79 o 
  -6   8  11      618.85      416.17    188.40 o 
  -4   8  11      694.53      563.53     92.27 o 
  -2   8  11      606.70      583.71     98.48 o 
   0   8  11      946.20      943.92     67.95 o 
   2   8  11     2055.01     2356.55    144.04 o 
   4   8  11       47.77       48.27     34.50 o 
   6   8  11     2609.26     2683.55    141.48 o 
   8   8  11       17.64       42.21     32.67 o 
  10   8  11      746.17      652.75    179.16 o 
  -9   9  11      195.74      106.20     82.78 o 
  -7   9  11      556.00      321.23    119.17 o 
  -5   9  11      616.14      148.68    211.07 o 
  -3   9  11     1587.75     1403.16    293.50 o 
  -1   9  11      862.71      934.30    156.67 o 
   1   9  11      557.63      489.41    132.29 o 
   3   9  11     1058.47      945.22    226.76 o 
   5   9  11     1864.33     1861.72    204.39 o 
   7   9  11      437.04      491.55    139.60 o 
   9   9  11       95.37      180.32    111.42 o 
  -6  10  11       80.24      132.44     42.83 o 
  -4  10  11       51.47      143.76     73.87 o 
  -2  10  11      412.18      310.21    108.68 o 
   0  10  11      238.51      190.16    119.22 o 
   2  10  11     2534.93     2141.36    194.26 o 
   4  10  11     1728.04     1915.86    164.89 o 
   6  10  11       99.60       13.17     67.56 o 
 -14   0  12     1571.99     1696.06    341.40 o 
 -12   0  12     6130.89     6409.44    272.76 o 
 -10   0  12     8663.83     9086.64    396.66 o 
  -8   0  12    15741.05    17124.39    376.10 o 
  -6   0  12      955.22     1087.17    228.16 o 
  -4   0  12     5021.22     4646.03    110.48 o 
  -2   0  12      617.37      432.47     34.37 o 
   0   0  12     1774.97     2179.67     65.75 o 
   2   0  12    10687.45    11112.40    133.70 o 
   4   0  12      112.59      240.50     72.80 o 
   6   0  12      563.60      528.64     61.39 o 
   8   0  12     1858.50     1817.58    164.32 o 
  10   0  12    15452.26    15408.73    385.62 o 
  12   0  12      872.35      989.13    120.33 o 
  14   0  12      240.58      206.49     58.41 o 
 -15   1  12       86.19      132.49     55.44 o 
 -13   1  12       91.66      121.89     90.03 o 
 -11   1  12     3532.99     3738.87    175.80 o 
  -9   1  12       65.27       94.60     42.50 o 
  -7   1  12       95.14      169.19     46.67 o 
  -5   1  12     5206.13     5248.87    111.45 o 
  -3   1  12     3743.80     3375.59     98.72 o 
  -1   1  12        2.10       32.02      9.25 o 
   1   1  12     4432.14     4505.60     59.73 o 
   3   1  12     3189.20     3322.46     82.93 o 
   5   1  12     2743.72     2740.54    123.67 o 
   7   1  12       88.86       64.71     49.82 o 
   9   1  12     4234.19     4663.71    137.33 o 
  11   1  12      264.65      395.12     62.61 o 
  13   1  12       65.35       48.00     45.19 o 
  15   1  12     1084.40      754.98    179.30 o 
 -14   2  12     2855.46     2671.93    241.23 o 
 -12   2  12     8040.23     7998.88    213.54 o 
 -10   2  12     2992.95     3229.50    132.26 o 
  -8   2  12    11197.14    11360.21    208.83 o 
  -6   2  12     1037.31      948.59     72.61 o 
  -4   2  12    17581.28    16969.12    153.04 o 
  -2   2  12     3900.98     4017.68     49.82 o 
   0   2  12     2064.85     2093.34     67.64 o 
   2   2  12       25.21       26.07      8.34 o 
   4   2  12     2322.01     2388.67     41.75 o 
   6   2  12      128.91      128.97     30.61 o 
   8   2  12     1795.56     1841.90    136.61 o 
  10   2  12     4906.35     5125.03    187.92 o 
  12   2  12     1417.84     1485.59    139.98 o 
  14   2  12     2629.93     2495.59    207.30 o 
 -15   3  12      436.43      285.72     87.87 o 
 -13   3  12        7.37       71.36     41.58 o 
 -11   3  12      227.95      257.69     74.15 o 
  -9   3  12      312.67      232.74     57.33 o 
  -7   3  12       66.54       75.23     54.59 o 
  -5   3  12     8806.11     8440.47    133.59 o 
  -3   3  12      713.60      755.28     92.35 o 
  -1   3  12     9416.29     9385.25     84.36 o 
   1   3  12     1055.08     1242.17     72.51 o 
   3   3  12     3184.41     3043.67    102.04 o 
   5   3  12     8398.53     8722.39    170.84 o 
   7   3  12     1234.63     1500.52     93.56 o 
   9   3  12       27.58      109.24     34.51 o 
  11   3  12      431.13      410.54     62.51 o 
  13   3  12     1157.20     1149.78    145.34 o 
  15   3  12      866.82      707.84    174.52 o 
 -14   4  12     4429.31     4229.41    150.03 o 
 -12   4  12     3976.93     3862.36    219.37 o 
 -10   4  12       17.72      102.47     29.26 o 
  -8   4  12      150.61      129.02     41.70 o 
  -6   4  12     6114.31     6024.40    143.02 o 
  -4   4  12    13395.47    13739.37    195.45 o 
  -2   4  12     1632.69     1754.69     55.68 o 
   0   4  12    10616.66    11655.94     90.76 o 
   2   4  12      730.61      761.96     43.77 o 
   4   4  12      676.38      674.86     45.29 o 
   6   4  12     3838.15     3889.95    124.50 o 
   8   4  12     1314.62     1364.25    103.74 o 
  10   4  12      805.30      967.25     93.11 o 
  12   4  12      153.71      211.43     52.42 o 
  14   4  12     3875.15     4101.73    222.10 o 
 -13   5  12      113.91      197.94     51.43 o 
 -11   5  12       10.69       71.18     34.56 o 
  -9   5  12     6592.97     6250.40    192.59 o 
  -7   5  12      222.19      275.38     53.88 o 
  -5   5  12      161.25      190.21     51.04 o 
  -3   5  12     1854.73     1681.06     86.90 o 
  -1   5  12    11314.82    11204.80    115.90 o 
   1   5  12     3755.29     3685.87    115.91 o 
   3   5  12       13.80       47.30     18.12 o 
   5   5  12      393.69      311.49     47.63 o 
   7   5  12     1473.90     1516.33     73.39 o 
   9   5  12     5676.89     6006.86    204.20 o 
  11   5  12        4.66      101.51     37.14 o 
  13   5  12       98.09       97.87     49.45 o 
 -12   6  12      690.61      468.70     78.38 o 
 -10   6  12     1539.07     1568.92    162.75 o 
  -8   6  12      340.27      300.45     48.94 o 
  -6   6  12     1384.58     1565.72    132.52 o 
  -4   6  12     1087.74     1123.98     69.89 o 
  -2   6  12     6318.18     6229.83    117.12 o 
   0   6  12      455.55      433.59     42.82 o 
   2   6  12      170.48      138.23     24.33 o 
   4   6  12     1534.31     1468.92     60.38 o 
   6   6  12      860.64      910.34    103.15 o 
   8   6  12      142.39      138.29     49.88 o 
  10   6  12     1728.99     1670.01    138.99 o 
  12   6  12      989.35      697.76    223.85 o 
 -11   7  12      892.71      797.05    169.53 o 
  -9   7  12     2235.53     2380.08    134.34 o 
  -7   7  12     1286.16     1312.07    150.47 o 
  -5   7  12      109.04       83.42     38.71 o 
  -3   7  12     8033.68     8014.70    127.28 o 
  -1   7  12     8584.64     8558.37    205.93 o 
   1   7  12     8065.28     8324.15    170.71 o 
   3   7  12       16.90       26.49     42.61 o 
   5   7  12      202.87      323.40     75.30 o 
   7   7  12     1387.42     1280.67    221.35 o 
   9   7  12     1811.15     1790.45    176.78 o 
  11   7  12      649.31      529.51    215.73 o 
 -10   8  12     2383.62     2698.73    834.45 o 
  -8   8  12     1194.04      848.73    271.20 o 
  -6   8  12      402.55      553.62    114.50 o 
  -4   8  12        8.56       46.57     61.66 o 
  -2   8  12     2593.54     2614.52    105.19 o 
   0   8  12      278.57      244.90     59.25 o 
   2   8  12      851.59      768.05    174.49 o 
   4   8  12       18.75       29.52     26.93 o 
   6   8  12       28.12       90.99     35.16 o 
   8   8  12      380.20      282.28    100.07 o 
  10   8  12     1825.90     1460.21    320.92 o 
  -7   9  12       46.91      127.59     51.49 o 
  -5   9  12      141.39      105.55     54.50 o 
  -3   9  12     2543.87     3314.48    169.66 o 
  -1   9  12     2117.89     2053.90    187.35 o 
   1   9  12      239.12      101.43     45.00 o 
   3   9  12      261.34      288.76    197.54 o 
   5   9  12     4197.39     4232.08    219.45 o 
   7   9  12     2679.58     3137.76    207.74 o 
  -6  10  12        4.55      106.64     54.31 o 
  -4  10  12      133.86      130.90    139.72 o 
  -2  10  12       72.16       57.69     86.29 o 
   0  10  12       62.47       51.62     34.59 o 
   2  10  12        0.27       -6.37     40.99 o 
   4  10  12      505.70      522.69    133.52 o 
   6  10  12      162.37       86.82     91.39 o 
 -15   1  13        0.59       55.66     36.61 o 
 -13   1  13      288.07      258.62     66.22 o 
 -11   1  13     2199.89     2321.22    151.30 o 
  -9   1  13      356.71      295.14     67.75 o 
  -7   1  13    14341.37    14132.01    178.67 o 
  -5   1  13     5655.09     5153.91    150.43 o 
  -3   1  13     4494.78     3847.10     70.74 o 
  -1   1  13      659.47      513.39     32.72 o 
   1   1  13     2034.79     1717.75     50.49 o 
   3   1  13   125265.12   123821.01    229.88 o 
   5   1  13    55548.29    56587.66    336.98 o 
   7   1  13     5429.43     5319.48    181.04 o 
   9   1  13     4424.48     4827.09    278.83 o 
  11   1  13     3863.08     3532.85    150.79 o 
  13   1  13     3556.34     3710.35    220.65 o 
  15   1  13     1639.43     1620.20    144.91 o 
 -14   2  13      108.20       37.16     46.99 o 
 -12   2  13       57.31       73.97     59.92 o 
 -10   2  13     8616.79     8606.64    210.16 o 
  -8   2  13     1710.68     1830.44    178.22 o 
  -6   2  13       13.03       11.61     33.07 o 
  -4   2  13     1230.82     1068.16     80.92 o 
  -2   2  13     3181.55     2970.83     88.13 o 
   0   2  13    11358.18    11159.09     86.19 o 
   2   2  13     2422.02     2523.84     63.44 o 
   4   2  13      959.04      837.47     51.20 o 
   6   2  13     1751.40     1871.19    103.39 o 
   8   2  13      105.61      149.08     64.13 o 
  10   2  13       71.55       87.54     33.05 o 
  12   2  13     2812.77     2814.95    144.30 o 
  14   2  13        2.42      125.90     53.22 o 
 -15   3  13      370.69      310.07     67.92 o 
 -13   3  13      126.45       92.65     51.50 o 
 -11   3  13      345.30      388.23     79.06 o 
  -9   3  13     3500.11     3419.34    130.92 o 
  -7   3  13     3398.06     3652.75    108.53 o 
  -5   3  13    15214.96    14986.09    269.78 o 
  -3   3  13     7467.57     7191.83    126.24 o 
  -1   3  13    11786.79    11530.65     94.91 o 
   1   3  13    26057.66    25631.31    151.51 o 
   3   3  13    37055.79    37912.10    203.77 o 
   5   3  13     5087.17     4734.59    105.65 o 
   7   3  13     5425.09     4748.21    263.71 o 
   9   3  13    23149.20    23748.48    313.90 o 
  11   3  13     5941.44     5817.17    208.67 o 
  13   3  13     1489.39     1641.84    187.21 o 
 -14   4  13       34.98       70.66     47.24 o 
 -12   4  13       56.33       48.98     40.34 o 
 -10   4  13      682.14      719.58    109.78 o 
  -8   4  13     1076.96     1045.89    123.59 o 
  -6   4  13      932.14      781.65    141.93 o 
  -4   4  13      317.84      506.60     74.67 o 
  -2   4  13       41.32       18.41     19.14 o 
   0   4  13     3274.39     3292.90     74.07 o 
   2   4  13    17154.74    17609.37    120.72 o 
   4   4  13      252.43      228.26     35.57 o 
   6   4  13      424.17      410.09     59.03 o 
   8   4  13     2753.46     2831.80    126.73 o 
  10   4  13       87.74      208.13     42.20 o 
  12   4  13      640.22      447.96     73.06 o 
  14   4  13       85.73      112.87     63.31 o 
 -13   5  13       13.13       88.12     43.46 o 
 -11   5  13       48.35       70.75     36.27 o 
  -9   5  13        9.13       16.40     24.71 o 
  -7   5  13     1785.12     1731.77    112.02 o 
  -5   5  13     4623.91     4445.96    165.95 o 
  -3   5  13     1727.68     1711.09     91.46 o 
  -1   5  13     4990.99     4832.61    114.28 o 
   1   5  13     7685.86     7428.17     99.54 o 
   3   5  13    13502.81    13806.16    153.17 o 
   5   5  13       41.69       53.32     24.39 o 
   7   5  13     2658.62     2781.45     95.28 o 
   9   5  13     4944.40     5234.53    131.58 o 
  11   5  13     7317.22     8392.09    160.72 o 
  13   5  13      130.02      143.71     39.37 o 
 -12   6  13     1355.49     1102.32    200.66 o 
 -10   6  13      103.08      137.13     38.47 o 
  -8   6  13      802.75      928.44    140.13 o 
  -6   6  13    10788.13    10738.41    240.17 o 
  -4   6  13     5418.19     5300.78    169.90 o 
  -2   6  13      713.42      585.83     79.06 o 
   0   6  13      119.71      128.79     21.16 o 
   2   6  13     7466.86     7353.50    142.45 o 
   4   6  13      107.71      106.16     25.30 o 
   6   6  13      473.98      442.12     59.74 o 
   8   6  13      775.87      723.94    108.56 o 
  10   6  13       63.90      133.40     32.42 o 
  12   6  13      208.98      166.89     50.63 o 
 -11   7  13      288.94      186.78     39.22 o 
  -9   7  13      770.91      668.76    119.75 o 
  -7   7  13      656.15      514.76     81.46 o 
  -5   7  13     3696.83     3663.60    125.94 o 
  -3   7  13     4561.50     4862.56    150.53 o 
  -1   7  13     7595.64     7474.45    253.94 o 
   1   7  13       44.59      104.00     44.56 o 
   3   7  13     2535.00     2460.23    239.74 o 
   5   7  13     5908.02     5996.24    168.35 o 
   7   7  13     2179.98     2481.76    174.23 o 
   9   7  13       23.89       52.92     46.59 o 
  11   7  13      946.77      763.15    238.05 o 
 -10   8  13      233.21      306.15     85.85 o 
  -8   8  13     1065.35     1183.07    312.51 o 
  -6   8  13      359.88      215.69     96.30 o 
  -4   8  13     1124.79     1172.94    229.84 o 
  -2   8  13      160.60      187.49     65.24 o 
   0   8  13      629.21      628.86    113.99 o 
   2   8  13     1307.94     1202.34     87.52 o 
   4   8  13       46.90       87.91     46.57 o 
   6   8  13       25.84       55.56     31.79 o 
   8   8  13      106.56      110.44     51.02 o 
  10   8  13       29.70       79.00     58.49 o 
  -7   9  13        4.51       61.83     45.26 o 
  -5   9  13      495.88      507.15    170.48 o 
  -3   9  13      195.73      130.11     52.78 o 
  -1   9  13      738.67      622.25    161.15 o 
   1   9  13       66.76      128.77    189.28 o 
   3   9  13      732.85      665.70    191.42 o 
   5   9  13     3258.49     3852.48    380.98 o 
   7   9  13      782.31      868.55    278.38 o 
  -6  10  13       12.73       35.19     20.47 o 
  -4  10  13       20.41      104.03     67.64 o 
  -2  10  13      171.59      219.89     86.47 o 
   0  10  13      659.36      655.86    217.10 o 
   2  10  13      186.26       74.45     58.96 o 
   4  10  13      587.44      346.68    136.07 o 
 -14   0  14      815.67      683.06    149.96 o 
 -12   0  14    13098.60    13147.42    405.80 o 
 -10   0  14    22282.16    23785.34    524.08 o 
  -8   0  14    14563.96    13757.35    312.35 o 
  -6   0  14     8858.30     8652.15    157.69 o 
  -4   0  14    52634.59    54367.92    667.84 o 
  -2   0  14    38901.41    39104.93    364.35 o 
   0   0  14    54866.32    54166.03    398.88 o 
   2   0  14      106.16       58.31     17.32 o 
   4   0  14     1072.49      951.75     38.76 o 
   6   0  14       78.84       51.75     35.04 o 
   8   0  14    19978.74    19639.43    538.35 o 
  10   0  14      390.13      312.09     95.78 o 
  12   0  14     4190.22     4449.92    158.41 o 
  14   0  14      184.28      189.12    100.70 o 
 -15   1  14     1090.51      962.17    147.91 o 
 -13   1  14     1067.33      879.80    125.06 o 
 -11   1  14     2321.51     2200.63    266.71 o 
  -9   1  14      204.68      221.05     74.74 o 
  -7   1  14      580.67      494.22     70.82 o 
  -5   1  14     4884.36     5371.15    110.28 o 
  -3   1  14      209.58      165.96     28.61 o 
  -1   1  14      306.46      321.99     29.57 o 
   1   1  14    26031.98    27315.70    230.88 o 
   3   1  14     5452.91     6453.51     90.06 o 
   5   1  14       10.34        2.35     25.50 o 
   7   1  14     9205.12     9498.91    147.45 o 
   9   1  14       82.99      112.67     33.10 o 
  11   1  14     1348.77     1096.98    127.62 o 
  13   1  14      382.26      315.18     71.08 o 
  15   1  14     1678.24     1441.24    184.78 o 
 -14   2  14     2776.85     2641.97    209.87 o 
 -12   2  14    12401.99    12040.45    193.58 o 
 -10   2  14     5658.98     5636.67    132.67 o 
  -8   2  14      577.49      657.97    113.52 o 
  -6   2  14     6145.14     6275.75    197.41 o 
  -4   2  14    12002.99    11655.11    203.75 o 
  -2   2  14     1377.78     1247.57     69.26 o 
   0   2  14     4959.44     4859.60     62.09 o 
   2   2  14    15024.00    14225.13    187.82 o 
   4   2  14    17206.66    17356.76    132.00 o 
   6   2  14    12860.36    12432.66    174.79 o 
   8   2  14     3757.02     3917.22    137.49 o 
  10   2  14      808.57      828.85    132.53 o 
  12   2  14      342.47      300.01     48.40 o 
  14   2  14       25.34      100.43     25.88 o 
 -13   3  14      540.48      380.45     76.64 o 
 -11   3  14     1362.65     1297.76    247.73 o 
  -9   3  14     1078.67     1280.63    111.30 o 
  -7   3  14      228.08      203.52     46.98 o 
  -5   3  14      197.97      331.10     46.73 o 
  -3   3  14    13682.31    14372.14    162.96 o 
  -1   3  14      998.58      939.66     47.57 o 
   1   3  14     7687.68     8453.45    104.31 o 
   3   3  14    12301.77    12402.70    147.96 o 
   5   3  14      315.29      429.59     45.17 o 
   7   3  14     1750.46     1799.59    165.41 o 
   9   3  14     1696.60     1440.90    158.84 o 
  11   3  14       19.46       85.46     42.14 o 
  13   3  14       68.94      122.19     39.88 o 
 -14   4  14     2711.18     2459.09    106.77 o 
 -12   4  14     5807.18     6078.14    199.91 o 
 -10   4  14     1923.31     2295.27    159.76 o 
  -8   4  14     4473.68     4420.26    156.76 o 
  -6   4  14    24107.65    24479.92    426.64 o 
  -4   4  14    46273.45    46996.90    333.30 o 
  -2   4  14    16918.72    17288.02    171.25 o 
   0   4  14     1512.69     1459.88     47.94 o 
   2   4  14     6780.92     6589.36     79.46 o 
   4   4  14     2076.77     1941.60     66.57 o 
   6   4  14     4062.46     4260.77    135.22 o 
   8   4  14     3294.97     3293.14     93.60 o 
  10   4  14       31.48       42.27     31.42 o 
  12   4  14      875.52      748.85    151.03 o 
  14   4  14      560.72      365.54    106.95 o 
 -13   5  14        5.13       45.61     41.02 o 
 -11   5  14       26.11       57.54     31.67 o 
  -9   5  14     1599.54     1506.73    157.29 o 
  -7   5  14      181.66      215.99     40.99 o 
  -5   5  14      158.48      213.84     53.27 o 
  -3   5  14      766.37      971.89    136.61 o 
  -1   5  14      909.61      947.74    103.01 o 
   1   5  14      167.66      210.41     27.06 o 
   3   5  14      776.27      818.26     43.94 o 
   5   5  14      325.57      245.26     27.89 o 
   7   5  14     1864.67     1865.85    100.06 o 
   9   5  14     3446.59     3514.73    110.40 o 
  11   5  14     6051.58     6091.22    211.88 o 
  13   5  14      687.29      597.08    166.78 o 
 -12   6  14     1256.57     1085.53    143.00 o 
 -10   6  14      231.88      218.54     53.55 o 
  -8   6  14     4231.71     4299.28    110.41 o 
  -6   6  14     1066.94     1036.68    110.19 o 
  -4   6  14     6129.16     6094.09    154.27 o 
  -2   6  14     6149.02     6322.26    123.09 o 
   0   6  14     1650.40     1563.48     51.15 o 
   2   6  14     3877.19     3934.51    154.79 o 
   4   6  14      105.27      115.10     30.65 o 
   6   6  14     4271.88     4325.38     98.89 o 
   8   6  14      361.69      374.38     90.67 o 
  10   6  14       19.03       48.15     43.07 o 
  12   6  14      145.83       45.69    102.29 o 
 -11   7  14       46.72       85.25     34.64 o 
  -9   7  14     1290.48      983.55    118.26 o 
  -7   7  14        1.39       78.54     37.29 o 
  -5   7  14      507.32      560.61     65.09 o 
  -3   7  14     2755.03     2595.45     76.03 o 
  -1   7  14     2120.16     2099.53     83.52 o 
   1   7  14     3217.81     3339.39    116.86 o 
   3   7  14     3703.52     3689.87    110.54 o 
   5   7  14       85.76      129.24     83.66 o 
   7   7  14     1731.02     1948.47    150.51 o 
   9   7  14      441.39      372.98    124.43 o 
  11   7  14     2483.50     2607.40    469.77 o 
 -10   8  14     1041.45     1089.98    347.74 o 
  -8   8  14     2833.17     2415.31    361.86 o 
  -6   8  14     1692.16     1408.24    318.12 o 
  -4   8  14      946.72      981.16    135.24 o 
  -2   8  14     5499.84     5978.39    322.32 o 
   0   8  14     4825.37     5244.23    145.12 o 
   2   8  14      573.82      603.87    105.13 o 
   4   8  14     1986.99     1966.13    162.02 o 
   6   8  14      246.67      267.10     58.50 o 
   8   8  14      543.59      496.44    167.31 o 
  10   8  14      399.54      280.88    100.22 o 
  -7   9  14      574.08      392.55    133.93 o 
  -5   9  14      203.50       55.96     49.81 o 
  -3   9  14     3772.22     3721.22    286.29 o 
  -1   9  14      385.76      309.43    114.94 o 
   1   9  14       26.52       85.77     39.52 o 
   3   9  14       45.20       46.06     47.31 o 
   5   9  14     1429.47     1588.23    303.98 o 
   7   9  14     1353.09     1306.16    510.37 o 
  -4  10  14      174.95      275.86    150.97 o 
  -2  10  14      165.09      145.69     88.09 o 
   0  10  14      787.71      741.99    191.50 o 
   2  10  14      434.96      405.75    171.00 o 
   4  10  14      266.33      285.77    103.34 o 
 -15   1  15     2952.59     3269.61    345.19 o 
 -13   1  15     2805.06     2596.26    151.89 o 
 -11   1  15     2216.91     2149.49    205.76 o 
  -9   1  15     1957.66     2251.82    121.50 o 
  -7   1  15     1608.45     1534.73    112.84 o 
  -5   1  15      336.11      380.87     54.48 o 
  -3   1  15     8840.06     9595.85     94.37 o 
  -1   1  15      461.43      657.48     60.40 o 
   3   1  15     4221.26     4092.53     35.84 o 
   5   1  15    12212.54    12048.13    159.08 o 
   7   1  15    21248.76    21741.16    286.80 o 
   9   1  15     2883.07     2928.48    142.91 o 
  11   1  15      446.59      494.41     90.59 o 
  13   1  15      835.71      897.86    168.22 o 
  15   1  15     5861.81     6164.01    189.10 o 
 -14   2  15       10.26       77.01     45.39 o 
 -12   2  15      218.36      282.49     74.48 o 
 -10   2  15        4.31       66.91     37.11 o 
  -8   2  15     5708.30     5852.94    159.73 o 
  -6   2  15       40.98       99.72     44.47 o 
  -4   2  15       42.51       94.21     42.77 o 
  -2   2  15      145.58       73.28     23.83 o 
   0   2  15    10189.73     9892.10    181.36 o 
   2   2  15     2925.86     2712.21    124.68 o 
   4   2  15     3611.15     3725.34     68.07 o 
   6   2  15      213.75      153.70     31.68 o 
   8   2  15     4873.10     4903.79    168.42 o 
  10   2  15       81.65      158.80     50.88 o 
  12   2  15      857.45      675.44    100.51 o 
  14   2  15        0.43      101.39     34.82 o 
 -13   3  15      621.68      574.41    106.03 o 
 -11   3  15    10119.89    10495.28    165.38 o 
  -9   3  15     1435.94     1611.58     96.11 o 
  -7   3  15      116.82      162.03     54.79 o 
  -5   3  15     2333.56     2121.67     81.55 o 
  -3   3  15     1227.33     1192.66     44.94 o 
  -1   3  15     7924.64     8732.07    107.68 o 
   1   3  15    23379.70    24571.97    155.14 o 
   3   3  15      269.74      294.87     32.84 o 
   5   3  15     6024.70     5812.11    128.80 o 
   7   3  15      838.58      791.34     78.14 o 
   9   3  15     3935.45     4087.10    172.14 o 
  11   3  15     7180.73     7475.00    143.86 o 
  13   3  15     1232.82     1394.36    174.69 o 
 -14   4  15       47.07      104.45     39.28 o 
 -12   4  15      264.34      180.13     83.86 o 
 -10   4  15     1739.28     1705.14    130.68 o 
  -8   4  15     4126.31     4087.02    121.86 o 
  -6   4  15     5136.70     4837.63    205.17 o 
  -4   4  15      720.18      972.36    101.13 o 
  -2   4  15     1122.13     1069.04    105.20 o 
   0   4  15     5979.18     6211.71     75.11 o 
   2   4  15     3079.66     2948.91     66.27 o 
   4   4  15       62.47       50.51     18.92 o 
   6   4  15        8.50       36.97     31.69 o 
   8   4  15       64.52       95.01     28.87 o 
  10   4  15      735.69     1118.86    172.87 o 
  12   4  15      136.09      179.59     63.56 o 
  14   4  15      710.89      634.75    181.68 o 
 -13   5  15      316.21      314.90     63.21 o 
 -11   5  15     1289.89     1074.06    114.70 o 
  -9   5  15     2050.35     2142.48    125.53 o 
  -7   5  15       19.05       49.63     37.23 o 
  -5   5  15       42.58       74.80     41.19 o 
  -3   5  15      887.60      884.15     63.87 o 
  -1   5  15      127.26       82.01     67.48 o 
   1   5  15     3101.75     3059.30     65.53 o 
   3   5  15     5760.12     5385.91    102.40 o 
   5   5  15     1079.40     1090.11    113.31 o 
   7   5  15     2509.23     2437.92     87.73 o 
   9   5  15     2457.97     2454.45    127.28 o 
  11   5  15     8282.81     9352.10    318.93 o 
  13   5  15     1482.59     1768.68    148.29 o 
 -12   6  15      388.21      262.32     53.38 o 
 -10   6  15      306.76      175.48     60.40 o 
  -8   6  15      988.51      856.02    128.52 o 
  -6   6  15      792.91      831.55    114.51 o 
  -4   6  15    11133.05    10884.99    181.12 o 
  -2   6  15       76.61      106.52     25.60 o 
   0   6  15     1517.93     1613.67     65.86 o 
   2   6  15     2485.04     2505.17     71.50 o 
   4   6  15     5374.61     5362.95    162.30 o 
   6   6  15      835.23      715.86     78.44 o 
   8   6  15      306.80      291.63     92.51 o 
  10   6  15      175.03      194.64     97.72 o 
  12   6  15      638.51      247.78    208.26 o 
 -11   7  15       23.81       -0.21     24.67 o 
  -9   7  15      757.13      510.84    101.36 o 
  -7   7  15      201.89      242.53     46.61 o 
  -5   7  15      297.29      301.37     73.06 o 
  -3   7  15      219.48      166.67     40.09 o 
  -1   7  15        5.29       17.06     27.22 o 
   1   7  15        1.74       32.03     16.39 o 
   3   7  15      300.68      401.65     71.80 o 
   5   7  15      204.25      194.47     40.82 o 
   7   7  15     3806.39     3737.00    299.89 o 
   9   7  15      878.98      997.54    308.57 o 
  11   7  15       96.16      231.05    114.38 o 
 -10   8  15      167.59      138.68     75.70 o 
  -8   8  15     4695.55     4310.56    338.84 o 
  -6   8  15      202.95       99.09    138.49 o 
  -4   8  15     2682.22     2955.87    103.01 o 
  -2   8  15       14.31       63.48     53.80 o 
   0   8  15     5874.56     6116.18    155.28 o 
   2   8  15     2258.63     2136.19    183.64 o 
   4   8  15      105.40      125.49     94.38 o 
   6   8  15      656.33      643.42    151.38 o 
   8   8  15     1452.07     1092.92    286.45 o 
  -7   9  15      264.46      178.08    129.17 o 
  -5   9  15       11.03       83.66     85.41 o 
  -3   9  15      338.58      376.52    157.82 o 
  -1   9  15      244.20      192.57    101.41 o 
   1   9  15      746.19      713.50    214.91 o 
   3   9  15      408.46      320.76    154.36 o 
   5   9  15      921.47      859.41    339.90 o 
   7   9  15     1962.18     2096.67    456.24 o 
  -4  10  15       17.40       29.25     37.48 o 
  -2  10  15      183.91      226.98     78.54 o 
   0  10  15     4850.27     5135.63    414.94 o 
   2  10  15      868.99      749.04    325.13 o 
   4  10  15        5.92       30.93     69.24 o 
 -14   0  16      275.42      434.20    100.32 o 
 -12   0  16      127.29      186.77     86.29 o 
 -10   0  16     2851.99     2970.63    241.75 o 
  -8   0  16    11246.07    10881.32    344.36 o 
  -6   0  16     5107.25     4957.69    294.20 o 
  -4   0  16    17063.28    17412.40    234.35 o 
  -2   0  16    21906.81    22804.71    201.68 o 
   0   0  16    53338.40    49394.89   1483.66 o 
   2   0  16    32031.34    31679.67    210.19 o 
   4   0  16    24440.59    25806.40    213.08 o 
   6   0  16      336.74      348.69     68.38 o 
   8   0  16     5041.52     4914.68    189.76 o 
  10   0  16    10024.74    10535.20    691.92 o 
  12   0  16     4395.30     4467.20    289.66 o 
  14   0  16      167.03      126.12     62.16 o 
 -15   1  16        0.99       -6.94     43.86 o 
 -13   1  16      431.84      393.03     97.75 o 
 -11   1  16      996.44      322.95    206.14 o 
  -9   1  16     2575.88     2349.65     94.69 o 
  -7   1  16      356.43      517.67     69.19 o 
  -5   1  16      114.55       53.42     32.22 o 
  -3   1  16      410.51      239.64     86.35 o 
  -1   1  16     1864.14     1967.86     36.37 o 
   1   1  16    24961.71    26649.39    504.30 o 
   5   1  16       41.41       46.77     17.00 o 
   7   1  16    11418.82    11712.07    206.94 o 
   9   1  16       23.40       96.63     33.08 o 
  11   1  16      308.66      286.74     69.53 o 
  13   1  16       39.40       48.57     37.66 o 
 -14   2  16     1391.22     1294.42    223.09 o 
 -12   2  16     2929.39     2880.18    148.66 o 
 -10   2  16     7458.44     7222.79    177.21 o 
  -8   2  16       32.92       69.09     36.79 o 
  -6   2  16     3851.55     3707.19    102.21 o 
  -4   2  16     9251.66     9186.93    138.71 o 
  -2   2  16    33597.54    34475.21    198.54 o 
   0   2  16    17088.60    16578.40    105.98 o 
   2   2  16    16664.43    15224.50    312.30 o 
   4   2  16    57779.27    58789.35    456.91 o 
   6   2  16    16527.29    16102.16    164.41 o 
   8   2  16     5678.50     5933.08    214.25 o 
  10   2  16     4829.69     5337.47    152.00 o 
  12   2  16     1574.46     1669.07    128.19 o 
  14   2  16      356.12      411.30    133.00 o 
 -13   3  16      610.39      431.95     93.46 o 
 -11   3  16     2743.58     2574.95    162.88 o 
  -9   3  16        7.63      106.22     41.33 o 
  -7   3  16     2276.27     2069.08     77.51 o 
  -5   3  16     4832.55     4913.01    116.79 o 
  -3   3  16       35.40       53.93     36.39 o 
  -1   3  16     1467.93     1467.85     47.34 o 
   1   3  16      896.76     1110.33     82.31 o 
   3   3  16     2470.52     2462.87     87.35 o 
   5   3  16     5478.34     5780.91     79.98 o 
   7   3  16     6756.81     6635.73    161.00 o 
   9   3  16       37.53       76.35     27.19 o 
  11   3  16      682.83      774.77    112.47 o 
  13   3  16      141.24      182.73     57.32 o 
 -14   4  16      256.87      169.44     69.46 o 
 -12   4  16     1615.94     1846.72    154.77 o 
 -10   4  16     3943.73     3628.76    145.88 o 
  -8   4  16      832.63      800.53    124.84 o 
  -6   4  16    13097.64    13082.49    345.85 o 
  -4   4  16    29780.08    30270.21    264.42 o 
  -2   4  16    21077.16    21472.74    215.37 o 
   0   4  16     3169.00     3395.19     95.29 o 
   2   4  16      364.86      406.74     47.73 o 
   4   4  16    15140.04    15525.93    253.11 o 
   6   4  16     6383.24     6492.03    187.76 o 
   8   4  16      714.02      738.51     86.69 o 
  10   4  16     2089.09     2085.98    123.73 o 
  12   4  16     1814.24     2020.98    229.87 o 
 -13   5  16       79.76       88.92     33.32 o 
 -11   5  16      392.00      400.87     67.89 o 
  -9   5  16        6.70       30.58     38.85 o 
  -7   5  16       32.85      113.09     36.25 o 
  -5   5  16      942.03      936.76    130.35 o 
  -3   5  16     4390.15     4221.39     92.27 o 
  -1   5  16     8295.77     8459.90    184.22 o 
   1   5  16      182.74      202.53     31.27 o 
   3   5  16      173.05      146.02     21.32 o 
   5   5  16     2774.21     2766.84     81.94 o 
   7   5  16     1719.67     1702.25    106.50 o 
   9   5  16     1176.12     1031.23    143.38 o 
  11   5  16     3476.16     3048.54    179.28 o 
  13   5  16     1083.46     1158.20    308.79 o 
 -12   6  16       81.89      108.26     29.34 o 
 -10   6  16     1507.99     1419.44    129.44 o 
  -8   6  16      656.01      772.50    116.77 o 
  -6   6  16     2262.39     2413.31    201.00 o 
  -4   6  16     4746.44     4856.65    139.99 o 
  -2   6  16     2201.08     2252.81     68.19 o 
   0   6  16     8726.75     8752.92    187.60 o 
   2   6  16     1901.95     1884.05    172.29 o 
   4   6  16     5443.48     5707.11    111.23 o 
   6   6  16     6431.17     6366.98    159.00 o 
   8   6  16     4065.87     4492.01    171.18 o 
  10   6  16     2730.57     3176.55    366.26 o 
  12   6  16     1028.53      919.15    261.22 o 
 -11   7  16      652.88      517.08    103.20 o 
  -9   7  16     1288.60     1348.70    222.90 o 
  -7   7  16      142.84      131.99     43.79 o 
  -5   7  16      824.73      777.10     98.08 o 
  -3   7  16      412.40      420.99     80.80 o 
  -1   7  16      193.96      304.32     63.04 o 
   1   7  16      367.87      234.42     55.89 o 
   3   7  16     2732.94     2638.56     92.30 o 
   5   7  16      244.94      183.30     61.44 o 
   7   7  16     1518.29     1639.18    103.22 o 
   9   7  16       74.56       64.58     73.90 o 
  11   7  16      830.54      638.22    192.77 o 
  -8   8  16     4459.91     4781.11    231.26 o 
  -6   8  16     4118.95     4335.22    274.57 o 
  -4   8  16       55.25       59.46     28.58 o 
  -2   8  16     1643.06     1798.07    104.85 o 
   0   8  16     4812.43     5096.53    146.62 o 
   2   8  16      262.87      390.48     75.98 o 
   4   8  16       10.51       74.27     34.05 o 
   6   8  16       10.95       41.39     67.14 o 
   8   8  16     1009.07      743.65    170.21 o 
  -7   9  16      421.96      369.21    114.37 o 
  -5   9  16     2386.53     2739.83    196.91 o 
  -3   9  16       36.18      119.44     76.12 o 
  -1   9  16      306.96      290.22    130.78 o 
   1   9  16        8.47       97.45     38.98 o 
   3   9  16     1879.37     2323.74    247.10 o 
   5   9  16       81.65       38.31    101.93 o 
   7   9  16      671.43      492.80    228.82 o 
  -4  10  16       64.37       57.05     63.27 o 
  -2  10  16      302.32      324.78    101.17 o 
   0  10  16      884.39      670.26    179.53 o 
   2  10  16      167.35      207.73    109.67 o 
   4  10  16     1268.01     1412.31    315.99 o 
 -15   1  17      781.74      667.22    112.16 o 
 -13   1  17     7692.43     7614.16    307.46 o 
 -11   1  17    15502.43    15879.33    349.91 o 
  -9   1  17      893.87      875.04    119.38 o 
  -7   1  17     6102.06     5839.10    159.67 o 
  -5   1  17     7566.19     7663.49    121.57 o 
  -3   1  17     6147.96     6016.24    134.78 o 
  -1   1  17     2800.71     2596.77     97.54 o 
   1   1  17    17934.15    19032.05    349.78 o 
   3   1  17    24696.18    24788.73    368.96 o 
   5   1  17       15.22       28.08     11.90 o 
   7   1  17     1136.09      994.06     61.06 o 
   9   1  17      324.16      307.04     47.26 o 
  11   1  17      159.55      106.22     39.27 o 
  13   1  17        4.52       74.23     30.40 o 
 -14   2  17       41.18       65.39     67.27 o 
 -12   2  17     1075.24     1089.80    156.97 o 
 -10   2  17     2351.59     2340.43    146.23 o 
  -8   2  17     7406.19     7207.72    249.51 o 
  -6   2  17       50.77       66.54     34.43 o 
  -4   2  17     4029.41     4557.96    136.47 o 
  -2   2  17      698.87      550.72     91.87 o 
   0   2  17     1052.60     1013.98     64.70 o 
   2   2  17    15709.22    15879.95    223.42 o 
   4   2  17      419.01      451.68     31.70 o 
   6   2  17     1875.92     1893.36     51.61 o 
   8   2  17       81.31       57.38     21.86 o 
  10   2  17     3990.53     4017.12    140.90 o 
  12   2  17      949.50     1087.07    151.78 o 
  14   2  17      580.07      520.77    154.50 o 
 -13   3  17      687.56      641.97    101.44 o 
 -11   3  17     6188.66     6489.99    209.53 o 
  -9   3  17    11812.39    12485.22    322.21 o 
  -7   3  17     6876.56     6876.60    173.12 o 
  -5   3  17     2280.23     2124.47    131.45 o 
  -3   3  17     4115.23     4025.32    125.40 o 
  -1   3  17    10573.13    10125.08    105.62 o 
   1   3  17     1327.91     1271.28     63.12 o 
   3   3  17      995.12     1011.58     35.87 o 
   5   3  17     3583.22     3536.47     90.08 o 
   7   3  17      851.74      918.78     92.61 o 
   9   3  17      109.37       57.58     26.83 o 
  11   3  17     3512.36     2890.25    260.70 o 
  13   3  17     1444.13     1146.54    212.72 o 
 -12   4  17      141.95       76.70     41.65 o 
 -10   4  17     1548.89     1532.89    165.55 o 
  -8   4  17      289.67      269.92     70.47 o 
  -6   4  17      438.39      450.66     93.20 o 
  -4   4  17      937.24      854.43    123.32 o 
  -2   4  17     6649.60     6758.07    172.95 o 
   0   4  17     2307.74     2494.15     73.38 o 
   2   4  17     3286.64     3342.60     73.38 o 
   4   4  17     4061.37     4060.93     70.27 o 
   6   4  17     1276.14     1247.24     99.00 o 
   8   4  17     1378.34     1473.05     97.92 o 
  10   4  17      504.25      565.08    126.96 o 
  12   4  17     1024.72      815.94    144.72 o 
 -13   5  17      178.01      174.71     50.43 o 
 -11   5  17     3803.57     3830.39    198.31 o 
  -9   5  17     5027.11     5660.11    182.33 o 
  -7   5  17     6794.13     6905.09    177.54 o 
  -5   5  17      434.70      506.43     75.52 o 
  -3   5  17     9831.97     9621.69    194.59 o 
  -1   5  17     2048.30     2214.45     61.19 o 
   1   5  17     6083.37     5942.23    122.29 o 
   3   5  17      288.67      272.24     30.04 o 
   5   5  17     4751.79     4854.33    123.54 o 
   7   5  17      865.99      806.72     98.76 o 
   9   5  17      543.13      486.83     88.19 o 
  11   5  17      696.74      426.81    134.52 o 
  13   5  17      988.26      657.26    313.52 o 
 -12   6  17      100.73      144.15     49.02 o 
 -10   6  17     1052.48     1145.29    140.03 o 
  -8   6  17       21.04       60.88     37.26 o 
  -6   6  17      100.89       58.26     29.06 o 
  -4   6  17     1176.85     1274.20     96.13 o 
  -2   6  17    10572.91    10973.45    181.98 o 
   0   6  17      115.98       71.99     27.73 o 
   2   6  17     1887.67     1980.62     98.71 o 
   4   6  17     5261.89     5265.98    179.95 o 
   6   6  17     6203.13     6233.20    133.31 o 
   8   6  17     2969.44     2920.66    189.63 o 
  10   6  17      624.85      486.19    111.72 o 
  12   6  17      111.67       96.36     50.48 o 
 -11   7  17     1575.14     1303.04    164.49 o 
  -9   7  17      224.60      172.60     48.24 o 
  -7   7  17     4728.12     4413.80    129.42 o 
  -5   7  17     3616.30     3717.30     97.16 o 
  -3   7  17     1719.11     1874.84    102.81 o 
  -1   7  17      164.34      166.42     35.77 o 
   1   7  17      939.69      857.86    146.38 o 
   3   7  17       37.56       57.43     32.74 o 
   5   7  17       11.18       79.61     35.08 o 
   7   7  17     2799.56     2717.26    157.10 o 
   9   7  17      600.87      561.38    147.71 o 
  -8   8  17      236.64      200.81     71.60 o 
  -6   8  17      881.71      730.00    174.05 o 
  -4   8  17      546.59      444.74     86.51 o 
  -2   8  17     1413.20     1345.52    106.37 o 
   0   8  17      906.70      931.04    176.42 o 
   2   8  17      366.88      391.82     70.67 o 
   4   8  17     2277.59     2258.58    176.80 o 
   6   8  17      801.52      729.98    209.84 o 
   8   8  17     1448.61     1184.74    366.84 o 
  -7   9  17      493.32      459.94    126.23 o 
  -5   9  17      831.98      627.69    164.96 o 
  -3   9  17      952.23     1060.18    189.21 o 
  -1   9  17      171.97      125.19     52.82 o 
   1   9  17      292.05      247.77    152.20 o 
   3   9  17     1513.65     1480.50    466.08 o 
   5   9  17       60.67       89.98    105.10 o 
   7   9  17       20.76       75.57     98.77 o 
  -4  10  17      138.02      101.65     41.74 o 
  -2  10  17      409.84      347.55     99.47 o 
   0  10  17     1853.94     2112.84    171.88 o 
   2  10  17     3564.13     3848.88    263.27 o 
 -14   0  18      496.82      399.21    140.05 o 
 -12   0  18      196.16      181.69     86.35 o 
 -10   0  18       98.99       53.94     55.36 o 
  -8   0  18     1602.97     1526.44    143.77 o 
  -6   0  18     1662.68     1528.31    136.96 o 
  -4   0  18    15740.42    15302.23    260.98 o 
  -2   0  18     2603.16     2877.29     82.67 o 
   0   0  18    38573.97    39940.41    709.14 o 
   2   0  18    38222.68    39335.59    282.75 o 
   4   0  18     3852.59     3654.72     84.17 o 
   6   0  18     1209.71     1238.52     73.95 o 
   8   0  18     1176.97     1227.49    122.90 o 
  10   0  18    19090.29    20488.42    373.84 o 
  12   0  18     7794.08     8077.79    203.24 o 
  14   0  18      426.57      586.29    229.88 o 
 -13   1  18     2735.45     2309.00    289.46 o 
 -11   1  18      349.28      375.99     74.31 o 
  -9   1  18     3319.51     3019.06    133.61 o 
  -7   1  18     2876.34     2890.04     88.47 o 
  -5   1  18     1723.38     1535.95    189.08 o 
  -3   1  18    11939.83    12277.81    188.83 o 
  -1   1  18     3937.61     4157.19     87.08 o 
   1   1  18      524.62      523.99     85.54 o 
   3   1  18      400.33      415.20     52.41 o 
   5   1  18     1137.91     1085.86     47.09 o 
   7   1  18     1903.09     1760.29     81.05 o 
   9   1  18     1508.62     1395.58    171.94 o 
  11   1  18      146.58      130.80     39.84 o 
  13   1  18      398.74      358.48    104.10 o 
 -14   2  18      359.72      272.98     88.42 o 
 -12   2  18      411.83      469.24     96.75 o 
 -10   2  18      746.26      788.80    105.91 o 
  -8   2  18      302.63      216.44     51.29 o 
  -6   2  18      661.55      661.51     93.63 o 
  -4   2  18      768.41      885.75     91.18 o 
  -2   2  18     1075.58      907.51     71.13 o 
   0   2  18     9806.88     9536.55     78.55 o 
   2   2  18    24273.72    24764.92    329.99 o 
   4   2  18     9779.47     9832.40    151.69 o 
   6   2  18     2568.38     2456.61     81.07 o 
   8   2  18     7138.35     7622.59    158.95 o 
  10   2  18     7505.43     7580.32    230.03 o 
  12   2  18     2374.31     2370.96    134.68 o 
  14   2  18      555.87      583.55    121.91 o 
 -13   3  18     3290.08     3561.37    163.41 o 
 -11   3  18      359.99      347.83     77.63 o 
  -9   3  18      200.10      282.71     62.93 o 
  -7   3  18     1488.36     1709.42    224.17 o 
  -5   3  18     1621.85     1637.21    110.95 o 
  -3   3  18     8517.22     8714.92    158.65 o 
  -1   3  18     4426.75     4602.48    141.69 o 
   1   3  18       66.01      111.93     23.04 o 
   3   3  18      197.00      194.29     63.27 o 
   5   3  18       94.29      141.88     26.65 o 
   7   3  18      100.50       81.03     30.58 o 
   9   3  18        2.12       37.21     26.21 o 
  11   3  18      288.47      245.57     58.90 o 
  13   3  18     1266.09      924.10    210.77 o 
 -12   4  18       51.03       89.42     41.80 o 
 -10   4  18        2.65       75.98     41.02 o 
  -8   4  18      280.24      235.27     58.06 o 
  -6   4  18       41.27       74.10     31.47 o 
  -4   4  18     6878.06     6735.78    177.06 o 
  -2   4  18    19594.41    19165.14    224.52 o 
   0   4  18       25.51       50.12     15.90 o 
   2   4  18       16.96       24.29     13.37 o 
   4   4  18     4936.14     5101.13     94.01 o 
   6   4  18    12180.49    11997.09    229.88 o 
   8   4  18     8398.71     8899.03    263.41 o 
  10   4  18     1652.36     1685.46    119.59 o 
  12   4  18      973.47      776.12    200.84 o 
 -13   5  18      123.04       78.47     45.08 o 
 -11   5  18       34.62       69.42     46.38 o 
  -9   5  18     3269.84     3148.33    157.88 o 
  -7   5  18     1299.80     1338.61     97.53 o 
  -5   5  18      788.72      820.46    104.19 o 
  -3   5  18     3687.25     3504.68     88.22 o 
  -1   5  18     1254.38     1247.95     78.63 o 
   1   5  18     6759.86     6757.70    119.56 o 
   3   5  18      177.16      209.82     37.24 o 
   5   5  18     2495.24     2295.25    131.25 o 
   7   5  18      850.04      860.62    102.83 o 
   9   5  18     1692.92     1635.07    165.94 o 
  11   5  18        6.83       -3.59     33.03 o 
 -12   6  18       52.40       77.52     37.74 o 
 -10   6  18      148.20      162.95     56.25 o 
  -8   6  18      525.40      469.99     70.38 o 
  -6   6  18      229.20      184.68     46.63 o 
  -4   6  18       22.42       73.45     22.49 o 
  -2   6  18      152.10      163.78     44.68 o 
   0   6  18      297.06      280.30     50.41 o 
   2   6  18     2832.83     2698.63     66.89 o 
   4   6  18     1310.21     1270.69    112.20 o 
   6   6  18     2480.72     2490.32    130.23 o 
   8   6  18     2469.36     2604.64    162.40 o 
  10   6  18     3670.59     2846.16    419.38 o 
  -9   7  18     1859.49     1774.53    157.44 o 
  -7   7  18     4470.26     4713.33    104.83 o 
  -5   7  18      305.75      230.01     65.80 o 
  -3   7  18     2126.83     2138.76    163.65 o 
  -1   7  18       12.55       37.12     29.21 o 
   1   7  18     2731.10     2810.49     86.87 o 
   3   7  18      116.43       96.73     49.95 o 
   5   7  18       44.07       99.57     72.92 o 
   7   7  18      684.29      374.03    117.88 o 
   9   7  18     1727.37     1474.80    203.69 o 
  -8   8  18       37.92       70.94     57.71 o 
  -6   8  18     1063.73     1004.32    269.93 o 
  -4   8  18       39.37       58.84     29.91 o 
  -2   8  18      445.97      505.32    130.37 o 
   0   8  18      821.19      743.73    161.13 o 
   2   8  18     7750.68     8328.37    136.84 o 
   4   8  18       76.07      112.05     62.66 o 
   6   8  18        7.50       54.03     44.45 o 
   8   8  18     1239.25     1145.95    221.56 o 
  -7   9  18      296.26      134.14     99.79 o 
  -5   9  18     2930.87     3247.57    174.75 o 
  -3   9  18     2021.28     2367.02    248.11 o 
  -1   9  18      187.37      277.53     74.81 o 
   1   9  18      244.18      168.37    136.03 o 
   3   9  18     2065.84     1742.36    714.59 o 
   5   9  18     1143.95     1074.87    351.85 o 
   7   9  18      396.96      281.20    191.21 o 
  -2  10  18       10.68      228.12    100.88 o 
   0  10  18       24.22       84.71    139.19 o 
   2  10  18      316.88      272.06    125.13 o 
 -13   1  19     2756.53     2684.59    301.43 o 
 -11   1  19     3362.88     3492.32    135.15 o 
  -9   1  19     4718.45     4586.34    121.58 o 
  -7   1  19     2814.76     2780.25     82.23 o 
  -5   1  19    11129.14    11316.13    262.15 o 
  -3   1  19    46633.11    47540.95    324.99 o 
  -1   1  19    13543.19    13368.55    109.02 o 
   1   1  19     6909.97     6248.41    132.71 o 
   3   1  19    24213.78    24528.74    220.89 o 
   5   1  19    23495.24    24777.20    212.80 o 
   7   1  19     4133.21     3972.87     92.59 o 
   9   1  19     4943.12     4962.76    170.21 o 
  11   1  19     3849.97     4028.97    130.99 o 
  13   1  19     1038.97      876.26    236.05 o 
 -14   2  19      135.61       70.48     56.97 o 
 -12   2  19       97.58       17.29     36.12 o 
 -10   2  19     2122.22     2238.90    151.43 o 
  -8   2  19       68.97      115.85     27.75 o 
  -6   2  19     2541.18     2909.36    127.70 o 
  -4   2  19     1463.00     1387.87     98.38 o 
  -2   2  19     9267.19     8815.96     96.85 o 
   0   2  19     1391.86     1534.18     67.43 o 
   2   2  19     5061.78     5060.22    145.53 o 
   4   2  19     7192.70     7214.59    139.11 o 
   6   2  19      302.91      242.27     37.85 o 
   8   2  19     3871.35     3684.99    131.99 o 
  10   2  19     1421.20     1534.14    132.67 o 
  12   2  19      620.09      503.93     81.97 o 
  14   2  19       93.19      116.08     40.70 o 
 -13   3  19      214.77      140.31     62.67 o 
 -11   3  19     1172.31     1312.92    200.87 o 
  -9   3  19    16364.21    16176.64    319.10 o 
  -7   3  19     2636.38     2962.62    109.99 o 
  -5   3  19    12600.37    13163.45    256.46 o 
  -3   3  19     4624.65     4548.75    104.61 o 
  -1   3  19    34649.41    34913.89    261.76 o 
   1   3  19    26809.24    28135.78    377.46 o 
   3   3  19     8979.52     8571.65    158.52 o 
   5   3  19     4531.29     4503.84    102.87 o 
   7   3  19     5775.22     5875.52    146.37 o 
   9   3  19     3226.51     3352.08    124.16 o 
  11   3  19     2438.94     2432.40    166.51 o 
  13   3  19      220.53      170.59     51.05 o 
 -12   4  19        3.22       35.18     35.37 o 
 -10   4  19        2.55       12.77     36.17 o 
  -8   4  19        1.74       51.19     35.24 o 
  -6   4  19     1662.99     1812.16    145.82 o 
  -4   4  19     2183.28     2382.62    120.22 o 
  -2   4  19        0.62       36.46     22.82 o 
   0   4  19      496.62      399.53     52.01 o 
   2   4  19        2.78        6.87     19.35 o 
   4   4  19      518.92      530.61     54.46 o 
   6   4  19     4498.44     4553.52    185.96 o 
   8   4  19      277.79      199.44     59.20 o 
  10   4  19       53.84       -1.49     42.82 o 
  12   4  19      170.98      172.18     64.83 o 
 -11   5  19     2210.72     2032.69    197.73 o 
  -9   5  19     5253.96     5236.83    251.79 o 
  -7   5  19    10288.75    10583.90    227.26 o 
  -5   5  19      652.09      788.69    123.43 o 
  -3   5  19      452.73      561.98     76.36 o 
  -1   5  19     6857.35     7041.41    228.81 o 
   1   5  19    10204.45    10312.89    229.58 o 
   3   5  19      783.65      746.17     64.77 o 
   5   5  19      289.64      294.84     62.74 o 
   7   5  19     2494.95     2581.15    130.44 o 
   9   5  19     2911.56     3236.01    114.15 o 
  11   5  19      390.00      272.28     90.04 o 
 -10   6  19       76.52      108.35     39.58 o 
  -8   6  19      101.11      106.99     22.57 o 
  -6   6  19     1953.42     2009.26    153.55 o 
  -4   6  19       40.99       54.88     20.50 o 
  -2   6  19     4674.76     4571.36    127.09 o 
   0   6  19      139.42      231.93     59.66 o 
   2   6  19      231.10      187.00     41.34 o 
   4   6  19      764.90      671.37     92.32 o 
   6   6  19     2353.97     2444.09    311.07 o 
   8   6  19     2409.53     2432.83    292.44 o 
  10   6  19       31.60       87.35     57.55 o 
  -9   7  19      493.56      330.71     79.97 o 
  -7   7  19     2402.38     2582.96    151.74 o 
  -5   7  19     5741.75     6174.62    148.58 o 
  -3   7  19     4172.02     4368.39    252.37 o 
  -1   7  19     1475.62     1501.88    112.83 o 
   1   7  19       37.28       56.74     42.37 o 
   3   7  19     2053.71     2080.33    188.19 o 
   5   7  19     7984.60     8056.84    187.55 o 
   7   7  19     1400.17     1051.87    263.50 o 
   9   7  19        3.90       62.04     33.54 o 
  -8   8  19      300.62      257.17     96.26 o 
  -6   8  19        4.55      120.21     74.87 o 
  -4   8  19       34.80       64.61     25.43 o 
  -2   8  19        2.10        7.27     32.69 o 
   0   8  19      265.43      118.32     46.84 o 
   2   8  19      172.69      142.74     57.89 o 
   4   8  19      663.45      561.88    161.18 o 
   6   8  19      207.89      191.19     82.17 o 
   8   8  19     1081.38      787.79    204.59 o 
  -5   9  19     1848.63     1790.38    191.57 o 
  -3   9  19       60.53      148.42     61.35 o 
  -1   9  19      561.34      829.18    295.61 o 
   1   9  19       47.14      100.53     74.87 o 
   3   9  19      518.86      325.13    105.80 o 
   5   9  19     1390.46     1588.41    543.76 o 
  -2  10  19       75.42      107.91     84.36 o 
   0  10  19       14.24       73.11     68.89 o 
   2  10  19      926.37      791.57    402.46 o 
 -14   0  20      907.13      746.29    185.68 o 
 -12   0  20     5848.48     5835.37    428.65 o 
 -10   0  20    14953.68    15692.66    360.76 o 
  -8   0  20      881.43      938.54    166.15 o 
  -6   0  20       89.01       38.50     36.40 o 
  -4   0  20    16476.37    17510.56    258.76 o 
  -2   0  20     7471.89     7008.14    194.04 o 
   0   0  20      936.79      824.56     69.52 o 
   2   0  20     1759.35     1806.95     47.32 o 
   4   0  20     8463.96     8703.04    133.88 o 
   6   0  20       83.11       55.88     16.69 o 
   8   0  20     1200.76     1017.25    239.90 o 
  10   0  20      440.01      413.01     90.35 o 
  12   0  20     8206.47     8353.29    698.07 o 
  14   0  20      972.03      392.62    226.01 o 
 -13   1  20        6.79      125.95     41.53 o 
 -11   1  20     1024.40      811.14    176.09 o 
  -9   1  20      521.03      592.54    119.03 o 
  -7   1  20      946.44      937.76    123.50 o 
  -5   1  20     1706.55     1818.16    233.93 o 
  -3   1  20     5084.86     4530.28    579.24 o 
  -1   1  20      565.58      630.29     95.05 o 
   1   1  20     3084.69     3356.36    155.14 o 
   3   1  20        7.56       49.64     24.43 o 
   5   1  20     2095.04     2018.89     59.88 o 
   7   1  20     1670.83     1702.67    102.74 o 
   9   1  20      257.00      341.34     53.26 o 
  11   1  20       39.44       42.89     33.37 o 
  13   1  20      208.16      270.54     80.76 o 
 -14   2  20      637.18      455.25    111.39 o 
 -12   2  20     2367.95     2444.59    190.74 o 
 -10   2  20     3044.81     3007.38    168.01 o 
  -8   2  20      302.98      355.36     61.84 o 
  -6   2  20     1831.38     1698.57    115.40 o 
  -4   2  20     8067.27     8192.63    129.43 o 
  -2   2  20      464.18      310.94     42.76 o 
   0   2  20     1364.19     1332.12     52.63 o 
   2   2  20       71.50       47.02     21.76 o 
   4   2  20     2128.70     2286.11    130.75 o 
   6   2  20      522.42      494.52     66.21 o 
   8   2  20      835.75      864.51    100.88 o 
  10   2  20      250.89      261.94    101.39 o 
  12   2  20     7449.08     7599.04    302.51 o 
 -13   3  20      433.44      245.46     66.00 o 
 -11   3  20      745.79      749.32    133.95 o 
  -9   3  20     1087.49     1030.90    158.45 o 
  -7   3  20      329.78      334.43     53.37 o 
  -5   3  20      924.32      951.78     95.92 o 
  -3   3  20     4359.58     4211.16    100.10 o 
  -1   3  20      965.32      899.62     63.88 o 
   1   3  20      103.45      112.83     48.86 o 
   3   3  20      751.58      766.01    106.41 o 
   5   3  20     4500.71     4619.25    246.17 o 
   7   3  20       73.34       85.27     27.48 o 
   9   3  20      170.57      226.19     69.97 o 
  11   3  20       77.95      153.19     56.08 o 
  13   3  20      189.18      149.96     59.83 o 
 -12   4  20     2465.27     2380.15    162.32 o 
 -10   4  20     1300.24     1208.47    185.57 o 
  -8   4  20     1365.00     1341.84    196.73 o 
  -6   4  20    13708.92    13685.42    414.40 o 
  -4   4  20     7778.34     7771.66    181.55 o 
  -2   4  20     1781.70     1876.13     86.84 o 
   0   4  20     1629.68     1708.31     38.41 o 
   2   4  20      105.66       95.14     22.17 o 
   4   4  20    12447.92    12622.62    242.03 o 
   6   4  20     2332.05     2485.17    173.27 o 
   8   4  20     8730.78     8350.28    398.95 o 
  10   4  20      144.65      193.19     66.44 o 
  12   4  20      115.13      150.97     61.64 o 
 -11   5  20      291.93      203.87     54.85 o 
  -9   5  20     3405.99     3270.15    130.64 o 
  -7   5  20      530.02      598.79     99.44 o 
  -5   5  20      112.69      176.76     47.22 o 
  -3   5  20     1003.97      996.38    137.00 o 
  -1   5  20     4124.17     4045.79     95.25 o 
   1   5  20     3584.79     3519.33    102.99 o 
   3   5  20      192.33      241.47     31.25 o 
   5   5  20      172.46      161.58     55.40 o 
   7   5  20      982.89      918.99    152.25 o 
   9   5  20     6028.80     6176.96    322.23 o 
  11   5  20     1274.32     1198.59    184.44 o 
 -10   6  20     2023.82     1852.02    201.15 o 
  -8   6  20     1751.63     2142.73    170.47 o 
  -6   6  20      650.58      613.56     96.96 o 
  -4   6  20     1223.49     1251.00     98.84 o 
  -2   6  20       39.42       69.82     27.72 o 
   0   6  20       22.30       40.95     24.91 o 
   2   6  20      178.08      152.67     37.81 o 
   4   6  20       30.95       21.69     46.75 o 
   6   6  20      286.28      283.34     87.62 o 
   8   6  20     1074.16      952.21    269.53 o 
  10   6  20      652.05      635.68    164.01 o 
  -9   7  20      507.94      384.84     94.56 o 
  -7   7  20     4934.24     5397.28    226.71 o 
  -5   7  20        8.28       65.11     36.31 o 
  -3   7  20      783.18      691.49    134.67 o 
  -1   7  20     5229.62     5171.42    231.69 o 
   1   7  20     1745.76     1797.59     99.59 o 
   3   7  20     1826.89     1969.61    177.68 o 
   5   7  20       83.14       92.35     42.83 o 
   7   7  20     2343.85     2208.38    354.38 o 
   9   7  20     1277.02      836.54    236.90 o 
  -8   8  20     1090.58      885.05    325.58 o 
  -6   8  20        8.39       97.83     57.63 o 
  -4   8  20        2.52       32.37     26.35 o 
  -2   8  20     2401.79     2642.23    266.28 o 
   0   8  20     1265.43     1008.44    222.54 o 
   2   8  20      682.56      660.51    195.15 o 
   4   8  20     2481.23     2770.70    187.07 o 
   6   8  20       34.37       55.29     50.95 o 
   8   8  20      456.98      301.93     81.53 o 
  -5   9  20      744.30      621.33    163.14 o 
  -3   9  20     1693.08     1437.97    659.41 o 
  -1   9  20     1691.32     1500.53    502.64 o 
   1   9  20       26.77      192.27    165.55 o 
   3   9  20      733.20      498.42    414.41 o 
   5   9  20     1911.50     1609.15    654.84 o 
 -13   1  21      113.97      157.70     60.78 o 
 -11   1  21     1133.31      949.16    151.17 o 
  -9   1  21      965.95      849.22    142.01 o 
  -7   1  21     1511.54     1396.75    139.39 o 
  -5   1  21     9321.46     9233.42    309.88 o 
  -3   1  21    32529.08    33408.90    299.26 o 
  -1   1  21     6651.63     6285.35    143.32 o 
   1   1  21     6861.45     6659.58     92.69 o 
   3   1  21     9233.07     9237.61    212.93 o 
   5   1  21    24495.38    24777.46    365.53 o 
   7   1  21     2355.79     2466.19     70.82 o 
   9   1  21     2595.22     2674.00     97.51 o 
  11   1  21     5066.08     5061.87    242.49 o 
  13   1  21     3654.66     3923.84    337.43 o 
 -14   2  21        1.97       66.97     44.50 o 
 -12   2  21       15.67        2.80     38.25 o 
 -10   2  21     1433.91     1289.93    173.04 o 
  -8   2  21     2585.65     2705.92    154.65 o 
  -6   2  21     1529.69     1441.82     86.22 o 
  -4   2  21       92.29      114.23     33.95 o 
  -2   2  21     1483.48     1753.31    164.21 o 
   0   2  21     5462.43     5307.62    194.64 o 
   2   2  21      537.41      577.36     79.15 o 
   4   2  21    11772.71    11411.06    317.37 o 
   6   2  21       31.57       22.80     18.31 o 
   8   2  21     4951.39     5017.31    541.89 o 
  10   2  21      912.81      866.74    178.69 o 
  12   2  21      128.95      136.54     44.14 o 
 -13   3  21        0.65      106.79     42.60 o 
 -11   3  21     1000.18      838.29    136.42 o 
  -9   3  21     3988.31     3809.02    241.96 o 
  -7   3  21     2480.82     2509.36    166.97 o 
  -5   3  21    10173.53    10625.78    219.29 o 
  -3   3  21     1311.99     1203.94     79.48 o 
  -1   3  21       52.47      109.35     61.23 o 
   1   3  21    13291.32    13102.08    195.06 o 
   3   3  21     7576.80     7808.41    187.08 o 
   5   3  21    13927.86    14224.40    420.06 o 
   7   3  21      964.74      641.57    144.79 o 
   9   3  21     6026.02     6609.91    148.11 o 
  11   3  21     5376.32     5742.28    296.87 o 
  13   3  21     1572.15     1827.30    204.36 o 
 -12   4  21     1805.80     1895.94    295.93 o 
 -10   4  21      352.74      383.97     82.70 o 
  -8   4  21      768.09      710.16    116.22 o 
  -6   4  21      231.46      192.46     49.89 o 
  -4   4  21     1924.21     1876.98     85.43 o 
  -2   4  21      503.33      417.45     99.69 o 
   0   4  21       90.45       68.30     20.69 o 
   2   4  21       18.59       31.53     32.74 o 
   4   4  21       16.29      105.49     46.30 o 
   6   4  21      349.01      391.48     91.61 o 
   8   4  21       74.84      113.26     37.24 o 
  10   4  21      219.88      140.19     54.48 o 
  12   4  21       26.81       16.38     38.91 o 
 -11   5  21      421.11      285.04     47.72 o 
  -9   5  21        3.33       39.04     33.88 o 
  -7   5  21     3984.56     4215.80    163.75 o 
  -5   5  21     1418.91     1629.65    164.80 o 
  -3   5  21     3264.74     3084.12     95.99 o 
  -1   5  21      190.83      139.30     28.42 o 
   1   5  21     9142.87     9439.54    204.50 o 
   3   5  21    21737.45    22575.69    417.14 o 
   5   5  21     8898.48     9268.06    296.72 o 
   7   5  21     2187.70     2118.66    123.88 o 
   9   5  21     2556.14     2743.97    102.08 o 
  11   5  21     5319.28     5761.63    763.62 o 
 -10   6  21      357.64      349.93     67.39 o 
  -8   6  21      407.36      293.10     73.96 o 
  -6   6  21     5652.99     6019.62    142.61 o 
  -4   6  21     2890.91     2898.70    115.65 o 
  -2   6  21      129.96       72.33     22.79 o 
   0   6  21     2568.70     2370.89    150.09 o 
   2   6  21     4671.83     4628.30    130.25 o 
   4   6  21     6267.75     5910.34    523.38 o 
   6   6  21     1132.25      947.95    176.85 o 
   8   6  21      730.13      751.50    216.17 o 
  10   6  21        7.43      108.40     73.56 o 
  -9   7  21      164.12       89.13     46.17 o 
  -7   7  21       10.90       55.41     52.66 o 
  -5   7  21       24.60      108.57     37.27 o 
  -3   7  21     3562.99     3715.72    107.02 o 
  -1   7  21      243.28      162.25     60.35 o 
   1   7  21      205.41       89.70     54.39 o 
   3   7  21      375.89      405.30    124.99 o 
   5   7  21     1887.55     2080.64    124.76 o 
   7   7  21     3195.11     3084.13    365.14 o 
   9   7  21      664.80      508.99    177.61 o 
  -8   8  21      309.08      290.91    108.59 o 
  -6   8  21      414.10      388.48     87.59 o 
  -4   8  21      173.35      163.64     51.51 o 
  -2   8  21      782.33      716.21    171.71 o 
   0   8  21      292.78      185.69     78.28 o 
   2   8  21     1550.71     1290.82    368.32 o 
   4   8  21      192.43      213.32     71.27 o 
   6   8  21      266.16      127.93     60.44 o 
   8   8  21        5.17      116.19     71.78 o 
  -5   9  21      246.19      112.83     57.29 o 
  -3   9  21      245.60      128.65    104.75 o 
  -1   9  21     1043.51     1114.94    288.23 o 
   1   9  21      947.68      923.03    544.11 o 
   3   9  21      181.06      110.37     86.82 o 
   5   9  21     1819.25     1351.50    529.00 o 
 -14   0  22     1117.42      709.22    209.07 o 
 -12   0  22      306.66      249.72     66.91 o 
 -10   0  22    14725.02    14938.38    736.73 o 
  -8   0  22    11120.00    11738.73    714.06 o 
  -6   0  22    13670.43    14215.43    573.11 o 
  -4   0  22     7793.29     7954.13    190.04 o 
  -2   0  22    41894.71    41900.20    458.81 o 
   0   0  22    30744.27    30891.18    465.38 o 
   2   0  22     1884.55     1740.73     62.11 o 
   4   0  22     2667.60     2669.22    120.87 o 
   6   0  22     2219.08     2160.86    115.77 o 
   8   0  22     4262.71     4455.47    185.59 o 
  10   0  22      685.95      685.06    353.25 o 
  12   0  22       95.33      154.31    147.63 o 
 -13   1  22       80.40       35.30     38.43 o 
 -11   1  22     2618.70     2631.82    132.34 o 
  -9   1  22       76.84       73.56     30.86 o 
  -7   1  22      985.82      889.49    147.51 o 
  -5   1  22     4389.83     4212.31    111.01 o 
  -3   1  22      196.15      176.29     53.43 o 
  -1   1  22     4730.43     4714.95    145.90 o 
   1   1  22      428.38      492.25     47.16 o 
   3   1  22      674.20      589.22     67.23 o 
   5   1  22      457.47      489.21     63.47 o 
   7   1  22     7784.82     7454.46    175.98 o 
   9   1  22      590.39      531.12    109.87 o 
  11   1  22       10.77       55.16     44.53 o 
  13   1  22        0.41       56.46     69.60 o 
 -12   2  22     1828.05     1935.75    199.97 o 
 -10   2  22     3590.56     3810.23    121.92 o 
  -8   2  22     1508.52     1502.78    191.21 o 
  -6   2  22     8544.04     8701.38    218.08 o 
  -4   2  22     8085.84     7695.78    172.67 o 
  -2   2  22    24014.38    24045.01    306.79 o 
   0   2  22     5662.88     6022.96    153.66 o 
   2   2  22     8491.59     8550.64    154.94 o 
   4   2  22     5103.98     5156.58    144.59 o 
   6   2  22     6872.73     6570.10    153.85 o 
   8   2  22     1137.06     1211.16    204.96 o 
  10   2  22       72.37       81.07     28.94 o 
  12   2  22        4.76       97.39     55.77 o 
 -13   3  22      391.38      374.59     80.56 o 
 -11   3  22      439.62      313.22     90.93 o 
  -9   3  22      275.61      216.50     55.43 o 
  -7   3  22     2931.60     2934.02    130.01 o 
  -5   3  22     2741.94     2691.17    117.28 o 
  -3   3  22     4015.57     3943.59    179.60 o 
  -1   3  22    19987.55    20642.68    374.92 o 
   1   3  22      374.46      302.67     63.76 o 
   3   3  22     5188.14     5172.04    165.25 o 
   5   3  22     2125.28     2350.96    122.24 o 
   7   3  22      417.87      366.30     78.97 o 
   9   3  22      263.64      318.47     82.14 o 
  11   3  22     1320.94     1220.83    192.78 o 
  13   3  22      147.29      172.66     85.01 o 
 -12   4  22     6490.72     6925.84    152.11 o 
 -10   4  22     2821.05     2705.62    169.80 o 
  -8   4  22     1805.50     1896.84    186.89 o 
  -6   4  22    12796.14    13270.75    287.41 o 
  -4   4  22    11061.16    11621.09    201.03 o 
  -2   4  22     8344.21     8934.31    188.57 o 
   0   4  22       24.13       13.49     20.40 o 
   2   4  22      582.66      649.68     88.73 o 
   4   4  22     4529.41     4545.21    244.41 o 
   6   4  22     2400.47     2342.38    154.92 o 
   8   4  22      586.88      523.68     93.79 o 
  10   4  22     1867.22     1631.07    176.28 o 
  12   4  22      532.05      359.78    105.06 o 
 -11   5  22      201.57      140.27     38.32 o 
  -9   5  22        1.32       44.99     33.97 o 
  -7   5  22      284.50      166.76     54.15 o 
  -5   5  22        2.36       29.95     28.29 o 
  -3   5  22     2268.60     2382.58     97.98 o 
  -1   5  22       16.45       26.07     25.38 o 
   1   5  22     3336.98     3244.70     92.37 o 
   3   5  22     1359.83     1368.72    127.08 o 
   5   5  22     5024.87     4981.00    234.28 o 
   7   5  22      204.21      101.82     47.94 o 
   9   5  22     3605.41     3991.54    164.63 o 
  11   5  22      928.82      672.14    248.62 o 
 -10   6  22     1220.61     1336.87    135.29 o 
  -8   6  22     1127.22     1110.69    117.30 o 
  -6   6  22     2354.94     2316.27    131.83 o 
  -4   6  22      788.05      848.34    113.80 o 
  -2   6  22     1552.81     1833.43     96.81 o 
   0   6  22     5623.40     5637.67    137.44 o 
   2   6  22     3466.13     3571.80    137.86 o 
   4   6  22     2849.67     2716.52    272.84 o 
   6   6  22     2397.90     1983.24    337.57 o 
   8   6  22     2579.18     2200.35    256.59 o 
  10   6  22      371.91      183.53     80.15 o 
  -9   7  22        5.02       12.17     27.81 o 
  -7   7  22      428.56      412.72    114.42 o 
  -5   7  22      546.39      473.56     84.38 o 
  -3   7  22       17.16       61.71     29.45 o 
  -1   7  22      425.34      429.67    108.85 o 
   1   7  22     1052.89     1110.57    209.27 o 
   3   7  22     2338.40     2282.94    139.55 o 
   5   7  22       22.43      131.65     49.92 o 
   7   7  22      164.95      223.73     86.90 o 
   9   7  22      315.83      171.28     71.01 o 
  -6   8  22     1535.86     1393.19    364.06 o 
  -4   8  22        8.35       59.75     22.20 o 
  -2   8  22      141.24       92.90     36.13 o 
   0   8  22     1981.36     2096.06    125.94 o 
   2   8  22       27.61       45.62    101.23 o 
   4   8  22      343.48      333.86    111.51 o 
   6   8  22        2.85       68.17     27.78 o 
  -5   9  22       57.84      135.33     79.79 o 
  -3   9  22      400.19      407.38     99.12 o 
  -1   9  22     1567.83     1499.83    533.57 o 
   1   9  22       72.96       83.30     34.80 o 
   3   9  22      496.41      676.63    176.10 o 
 -13   1  23     1352.46     1189.55    138.22 o 
 -11   1  23      245.55      187.27     52.63 o 
  -9   1  23     1802.21     1720.37    184.90 o 
  -7   1  23      152.52      209.71     51.24 o 
  -5   1  23     1795.08     1984.94    188.16 o 
  -3   1  23     2224.99     1953.06    110.00 o 
  -1   1  23     7665.35     7927.04    206.06 o 
   1   1  23     3970.55     4116.33    112.08 o 
   3   1  23     3249.14     2995.97    177.37 o 
   5   1  23      317.04      273.81     68.10 o 
   7   1  23    13995.26    14152.78    216.72 o 
   9   1  23     1372.33     1839.24    267.98 o 
  11   1  23     1333.96     1537.20    234.31 o 
  13   1  23     3031.97     3078.15    205.80 o 
 -12   2  23     1025.72      863.67    168.53 o 
 -10   2  23      572.87      429.84     99.28 o 
  -8   2  23     1102.38     1163.25     96.26 o 
  -6   2  23     1575.96     1558.39    159.18 o 
  -4   2  23     2098.85     1781.63    184.71 o 
  -2   2  23     2207.13     2033.65    154.42 o 
   0   2  23     7108.54     7225.83    369.25 o 
   2   2  23     1901.18     1982.95    163.62 o 
   4   2  23     1175.87     1249.09    109.53 o 
   6   2  23     4157.98     4099.84    256.83 o 
   8   2  23      994.75     1173.37    110.56 o 
  10   2  23     2877.38     2473.76    150.87 o 
  12   2  23       75.27       34.23     63.27 o 
 -13   3  23      139.67      146.99     38.78 o 
 -11   3  23     4393.15     4444.25    283.13 o 
  -9   3  23     7638.49     7420.79    154.12 o 
  -7   3  23     1614.75     1442.71    157.14 o 
  -5   3  23     2016.43     1939.36    112.63 o 
  -3   3  23     2407.94     2342.63    131.88 o 
  -1   3  23     1642.63     1730.44    192.59 o 
   1   3  23     1395.18     1316.69    186.44 o 
   3   3  23    12315.78    12131.17    377.97 o 
   5   3  23     3543.14     3500.76    286.36 o 
   7   3  23      345.06      331.45     71.42 o 
   9   3  23     1940.34     2016.14    231.06 o 
  11   3  23     2667.45     2600.67    280.20 o 
 -12   4  23       51.22      136.40     54.12 o 
 -10   4  23      113.55       90.76     43.39 o 
  -8   4  23     1236.67     1307.48    145.15 o 
  -6   4  23     1161.21     1437.90    179.78 o 
  -4   4  23      261.33      322.69     74.73 o 
  -2   4  23      964.18      855.09    222.48 o 
   0   4  23     1224.47     1218.36     93.15 o 
   2   4  23     1971.39     2186.48    110.97 o 
   4   4  23     3077.60     3067.26    114.44 o 
   6   4  23        8.47       90.22     46.42 o 
   8   4  23      921.69      940.63    176.92 o 
  10   4  23     1396.71      896.17    216.85 o 
  12   4  23      247.20      264.97     67.07 o 
 -11   5  23     1564.98     1168.30    165.41 o 
  -9   5  23     2189.98     2586.71    147.28 o 
  -7   5  23       29.92       82.01     38.66 o 
  -5   5  23     1212.60     1311.84     92.08 o 
  -3   5  23     2864.27     2764.45     85.51 o 
  -1   5  23     1817.72     1880.99     62.43 o 
   1   5  23      211.87      292.54     82.70 o 
   3   5  23     3223.49     3323.87     98.54 o 
   5   5  23      228.02      295.88     73.55 o 
   7   5  23      756.65      654.67    130.90 o 
   9   5  23      181.25      146.22     58.82 o 
  11   5  23      829.17      572.55    225.99 o 
 -10   6  23      156.30      171.44     32.03 o 
  -8   6  23       15.38       61.59     36.83 o 
  -6   6  23      482.56      425.82     74.26 o 
  -4   6  23     1427.13     1569.36    143.00 o 
  -2   6  23     4218.14     4265.29    110.06 o 
   0   6  23      197.18      179.14     43.35 o 
   2   6  23       73.87       28.77     43.08 o 
   4   6  23     5123.17     5642.79    273.99 o 
   6   6  23     1941.22     1629.83    260.63 o 
   8   6  23       53.74       65.56     65.19 o 
  10   6  23      292.72      317.83     97.48 o 
  -9   7  23      123.65       87.84     63.63 o 
  -7   7  23      987.11      752.27    164.69 o 
  -5   7  23       71.28      109.11     32.28 o 
  -3   7  23      207.04      142.51     47.01 o 
  -1   7  23      640.48      434.08    287.00 o 
   1   7  23      498.65      346.95     80.82 o 
   3   7  23      228.84      187.77     52.80 o 
   5   7  23      646.28      369.88    125.23 o 
   7   7  23     2389.46     1944.03    205.61 o 
   9   7  23      693.05      584.20    209.49 o 
  -6   8  23     2796.24     2571.54    437.26 o 
  -4   8  23       15.48      131.07     63.09 o 
  -2   8  23     1094.86     1054.45    211.48 o 
   0   8  23     1386.25     1356.70    178.84 o 
   2   8  23     3448.41     3363.82    356.01 o 
   4   8  23      682.16      528.78    166.37 o 
   6   8  23      167.70      135.43     78.29 o 
  -3   9  23       64.44      170.12     70.30 o 
  -1   9  23      528.67      391.92     83.30 o 
   1   9  23       22.76       94.20     83.30 o 
   3   9  23       29.22       86.12     99.12 o 
 -12   0  24      276.69      178.81    103.60 o 
 -10   0  24      862.75      612.70    133.48 o 
  -8   0  24    14982.14    15871.53    428.18 o 
  -6   0  24     8245.08     8619.31    660.28 o 
  -4   0  24     8115.60     7787.48    225.70 o 
  -2   0  24     7956.35     8027.79    166.61 o 
   0   0  24     6327.01     6335.12    198.56 o 
   2   0  24     2369.74     2356.41     44.99 o 
   4   0  24     4669.62     4395.27    273.61 o 
   6   0  24      747.31      925.54    280.67 o 
   8   0  24     2822.26     3569.44    381.37 o 
  10   0  24    11515.71    11963.15    351.85 o 
  12   0  24     6818.53     7588.08    308.26 o 
 -13   1  24      454.14      277.22     79.27 o 
 -11   1  24      334.20      264.85     60.02 o 
  -9   1  24      760.41      702.55    119.22 o 
  -7   1  24     1989.43     2032.30    101.86 o 
  -5   1  24     3322.47     3392.24    156.48 o 
  -3   1  24     3160.15     3373.77    154.71 o 
  -1   1  24      522.66      648.05     73.41 o 
   1   1  24      124.80      123.05     46.47 o 
   3   1  24      328.79      311.82     46.21 o 
   5   1  24     1782.33     1715.34     99.26 o 
   7   1  24      800.00      827.90     93.83 o 
   9   1  24       41.09       41.31     54.24 o 
  11   1  24       23.53       66.63     44.48 o 
  13   1  24        0.06       81.73     88.46 o 
 -12   2  24      810.82      550.31    102.02 o 
 -10   2  24      470.50      539.39     75.85 o 
  -8   2  24     4265.44     3964.82    131.29 o 
  -6   2  24      233.70      216.43     54.91 o 
  -4   2  24    18034.12    18222.48    379.35 o 
  -2   2  24    32289.80    34163.93    458.80 o 
   0   2  24     7179.44     6796.96    169.19 o 
   2   2  24     6917.93     7092.27    524.43 o 
   4   2  24     9111.31     9285.58    278.15 o 
   6   2  24    17401.89    17794.29    283.63 o 
   8   2  24     1500.65     1305.92    193.07 o 
  10   2  24     1341.06     1963.42    467.14 o 
  12   2  24     1196.80     1011.45    254.38 o 
 -11   3  24      232.96      186.51     67.88 o 
  -9   3  24       47.82       22.00     50.24 o 
  -7   3  24       45.60      117.85     36.34 o 
  -5   3  24     2757.39     2834.46    112.61 o 
  -3   3  24      233.71      342.27     85.49 o 
  -1   3  24     8398.02     8104.28    169.96 o 
   1   3  24     5766.83     6138.99    210.21 o 
   3   3  24      266.92      323.57     55.22 o 
   5   3  24     3032.39     3031.22    132.82 o 
   7   3  24       14.21       57.68     41.19 o 
   9   3  24      116.44      126.57     53.86 o 
  11   3  24      118.58      191.11     73.92 o 
 -12   4  24     2677.09     2925.21    139.37 o 
 -10   4  24     1834.97     1917.16    242.08 o 
  -8   4  24     2034.14     2123.53    122.43 o 
  -6   4  24      699.12      641.53    196.66 o 
  -4   4  24    22964.12    23493.15    222.73 o 
  -2   4  24    17508.57    17679.21    292.85 o 
   0   4  24       64.20       60.44     32.63 o 
   2   4  24       34.60       38.81     38.26 o 
   4   4  24     6655.88     7028.98    195.76 o 
   6   4  24    19325.85    19678.02    273.58 o 
   8   4  24     1503.93     1773.28    210.35 o 
  10   4  24       81.89       64.54     56.29 o 
 -11   5  24      729.13      598.28    121.15 o 
  -9   5  24     2718.46     2849.15    228.62 o 
  -7   5  24      138.91      167.42     42.78 o 
  -5   5  24      507.91      395.60     63.74 o 
  -3   5  24      439.53      355.21     54.18 o 
  -1   5  24      664.21      603.86     73.46 o 
   1   5  24      420.99      213.26     95.55 o 
   3   5  24        2.77       29.30     45.60 o 
   5   5  24      760.30      700.83    133.77 o 
   7   5  24        6.30       33.11     39.82 o 
   9   5  24       11.68       39.29     26.50 o 
  11   5  24      153.08       90.01     44.85 o 
 -10   6  24      219.42      159.97     54.59 o 
  -8   6  24      422.52      337.39     58.51 o 
  -6   6  24       22.16      102.14     54.18 o 
  -4   6  24     1622.93     1625.98     82.99 o 
  -2   6  24     2399.98     2219.61    144.84 o 
   0   6  24     3458.78     4007.99    384.94 o 
   2   6  24     3764.07     3928.58    116.59 o 
   4   6  24     5385.34     5351.75    193.14 o 
   6   6  24     3009.09     3500.22    531.46 o 
   8   6  24     1027.51      916.23    158.45 o 
  10   6  24      129.03      170.29    137.43 o 
  -9   7  24     1055.10      694.91    390.16 o 
  -7   7  24      647.64      519.11    114.99 o 
  -5   7  24      690.24      551.03    133.80 o 
  -3   7  24      591.83      569.49    118.05 o 
  -1   7  24      283.45      239.24     75.75 o 
   1   7  24      601.43      574.41    125.45 o 
   3   7  24       12.64       68.10     46.22 o 
   5   7  24       51.11       54.42     37.87 o 
   7   7  24       85.84        4.43     56.62 o 
  -6   8  24     1588.09     1662.22    384.89 o 
  -4   8  24       85.80       78.75     64.85 o 
  -2   8  24       41.36      143.06     68.89 o 
   0   8  24     2668.93     2347.46    234.76 o 
   2   8  24     5585.05     5751.76    536.25 o 
   4   8  24      141.71      189.10    111.42 o 
   6   8  24       97.86       99.49     43.76 o 
  -3   9  24      943.18      884.36    214.06 o 
  -1   9  24       53.58      131.11     65.38 o 
   1   9  24       57.23       61.16     63.97 o 
   3   9  24      463.70      197.89    110.37 o 
 -13   1  25     2556.09     2589.98    113.39 o 
 -11   1  25     3821.57     3957.94    325.13 o 
  -9   1  25     2469.20     2705.90    110.24 o 
  -7   1  25     3706.58     4159.79    125.67 o 
  -5   1  25    17006.36    17235.04    554.31 o 
  -3   1  25    13338.33    13644.78    294.53 o 
  -1   1  25     2412.13     2490.03     58.90 o 
   1   1  25       14.31       70.40     55.62 o 
   3   1  25     1812.50     1762.42     71.48 o 
   5   1  25     1145.80     1352.68    176.58 o 
   7   1  25        1.63      113.30     42.17 o 
   9   1  25      124.59      134.52     91.56 o 
  11   1  25      155.75      108.75     49.06 o 
 -12   2  25      557.03      416.40     80.92 o 
 -10   2  25     2737.66     2877.58    116.18 o 
  -8   2  25     1137.92     1133.85    168.28 o 
  -6   2  25     3079.84     3326.61    105.26 o 
  -4   2  25      749.07      497.37    216.17 o 
  -2   2  25       51.07        7.05     58.91 o 
   0   2  25     3338.58     3594.59    169.61 o 
   2   2  25     2226.62     2252.99    188.50 o 
   4   2  25      999.44     1012.62    160.75 o 
   6   2  25     1485.01     1558.42    128.63 o 
   8   2  25      183.18      178.48     43.76 o 
  10   2  25     1088.78     1235.30    342.37 o 
  12   2  25      635.97      535.41    159.90 o 
 -11   3  25     2579.08     2744.67    153.70 o 
  -9   3  25    12791.94    13507.60    239.52 o 
  -7   3  25     2397.66     2294.19    124.05 o 
  -5   3  25     5318.93     5565.05    135.73 o 
  -3   3  25      145.38      125.19     43.98 o 
  -1   3  25    17143.77    17519.45    365.16 o 
   1   3  25    12351.34    12297.07    454.84 o 
   3   3  25      745.09      585.55    112.71 o 
   5   3  25     2797.74     2710.74    139.44 o 
   7   3  25      434.79      291.39    110.85 o 
   9   3  25      559.35      396.10     89.14 o 
  11   3  25       26.09      133.92     64.80 o 
 -10   4  25      427.28      436.20     67.90 o 
  -8   4  25      315.29      355.45     60.18 o 
  -6   4  25       24.38       93.18     38.27 o 
  -4   4  25      200.29      132.48     55.58 o 
  -2   4  25      592.36      476.73    122.64 o 
   0   4  25     1305.00     1231.06    166.75 o 
   2   4  25     2358.48     2673.92    165.26 o 
   4   4  25      158.14      215.70     48.72 o 
   6   4  25     1911.10     1890.21    131.79 o 
   8   4  25        8.45       18.89     30.64 o 
  10   4  25      432.43      421.29     96.48 o 
 -11   5  25     2799.35     3210.62    490.21 o 
  -9   5  25     5633.67     5775.07    363.87 o 
  -7   5  25     1810.42     2163.26    103.93 o 
  -5   5  25       51.45       63.08     36.09 o 
  -3   5  25       57.44       89.44     35.90 o 
  -1   5  25     3599.84     3839.72    158.79 o 
   1   5  25     9545.54     9184.38    243.23 o 
   3   5  25       36.20       52.55     25.97 o 
   5   5  25     1928.28     1796.93    107.80 o 
   7   5  25      956.91      865.37    106.09 o 
   9   5  25       56.19      117.47     58.05 o 
 -10   6  25      917.37      665.32    122.44 o 
  -8   6  25      490.39      523.31     85.91 o 
  -6   6  25      131.60      146.80     54.05 o 
  -4   6  25      633.48      621.13     97.34 o 
  -2   6  25     1199.17     1048.98    177.42 o 
   0   6  25     2959.10     3092.93    145.94 o 
   2   6  25      492.80      450.12    130.23 o 
   4   6  25      268.89      307.57    150.44 o 
   6   6  25     2920.93     2958.67    289.71 o 
   8   6  25      475.62      401.73    130.75 o 
  -7   7  25      579.32      480.17    103.52 o 
  -5   7  25     3208.78     3222.76    305.07 o 
  -3   7  25     1328.05     1089.11    275.05 o 
  -1   7  25        5.42      -36.38     47.72 o 
   1   7  25       93.06       64.84     37.89 o 
   3   7  25     1330.56     1324.17    315.17 o 
   5   7  25      359.51      315.63    123.31 o 
   7   7  25       56.76       94.72     53.01 o 
  -6   8  25      329.28      266.17    134.45 o 
  -4   8  25       11.88       20.82     27.07 o 
  -2   8  25      164.12       93.27     56.24 o 
   0   8  25      750.76      570.82    162.98 o 
   2   8  25     1368.11     1583.85    294.20 o 
   4   8  25      776.07      770.35    196.42 o 
   6   8  25      620.65      324.72    127.28 o 
  -1   9  25      156.35      225.66     94.90 o 
   1   9  25       56.12      108.61     90.69 o 
 -12   0  26       10.77       62.65     40.83 o 
 -10   0  26     2332.81     2302.07    166.90 o 
  -8   0  26      987.62      914.43    254.19 o 
  -6   0  26     6905.90     7220.65    179.06 o 
  -4   0  26     4952.46     4420.77    301.76 o 
  -2   0  26     3198.43     3539.48    289.10 o 
   0   0  26     1162.10     1055.63    110.04 o 
   2   0  26     3631.40     3478.63    304.22 o 
   4   0  26    10675.45    11099.88    386.29 o 
   6   0  26     2507.85     2400.71    327.59 o 
   8   0  26     4690.03     4725.86    400.35 o 
  10   0  26     4399.47     4263.29    301.93 o 
  12   0  26     5529.17     7300.91    349.04 o 
 -11   1  26      136.53      116.45     44.18 o 
  -9   1  26     1826.71     1465.08    207.00 o 
  -7   1  26       82.38       95.89     47.92 o 
  -5   1  26     1053.48     1008.41    535.33 o 
  -3   1  26     4058.51     4140.71    227.24 o 
  -1   1  26     1844.43     1775.23    137.07 o 
   1   1  26     4109.97     3943.76    121.00 o 
   3   1  26      579.28      544.29    143.95 o 
   5   1  26      975.87      940.06    110.59 o 
   7   1  26        3.19       62.39     77.15 o 
   9   1  26      938.97      660.09    195.99 o 
  11   1  26       97.54       77.41     63.46 o 
 -12   2  26       42.69       53.41     35.01 o 
 -10   2  26      308.59      349.48     92.45 o 
  -8   2  26     2520.94     2446.65    134.01 o 
  -6   2  26       69.94       58.26     31.80 o 
  -4   2  26       11.68       41.74     26.49 o 
  -2   2  26     1294.37     1480.21     90.56 o 
   0   2  26       93.94      117.03     51.69 o 
   2   2  26     4490.96     4420.90    105.60 o 
   4   2  26     1880.26     1834.31    110.77 o 
   6   2  26     4820.33     4931.28    325.55 o 
   8   2  26     4464.08     4461.72    469.07 o 
  10   2  26     3360.95     3353.10    395.42 o 
  12   2  26     3029.14     2996.67    277.23 o 
 -11   3  26      663.06      550.71    106.04 o 
  -9   3  26       13.31        7.60     40.80 o 
  -7   3  26       45.51       48.53     31.32 o 
  -5   3  26     4585.66     4592.18    146.02 o 
  -3   3  26     1037.74      836.44     66.71 o 
  -1   3  26      655.55      625.47    189.06 o 
   1   3  26     2439.68     2261.38    140.60 o 
   3   3  26     4881.74     4629.33    145.35 o 
   5   3  26     5503.72     5378.97    167.11 o 
   7   3  26      490.78      429.19     81.37 o 
   9   3  26       62.94       57.92     66.95 o 
  11   3  26      196.31      275.36    109.56 o 
 -10   4  26     2046.72     2146.66    155.71 o 
  -8   4  26      219.75      192.83     47.68 o 
  -6   4  26      335.71      363.91     57.21 o 
  -4   4  26      230.02      225.56     46.25 o 
  -2   4  26     2914.57     3048.43     92.08 o 
   0   4  26     5633.58     5770.11    229.31 o 
   2   4  26      199.27      132.28     51.44 o 
   4   4  26      181.59      257.47     56.88 o 
   6   4  26     4362.85     4213.64    205.98 o 
   8   4  26     4790.94     4776.02    177.31 o 
  10   4  26      533.84      460.91    137.85 o 
  -9   5  26     1373.21     1194.11    242.89 o 
  -7   5  26      305.27      216.46     59.37 o 
  -5   5  26     1564.19     1704.59    153.98 o 
  -3   5  26      645.10      561.38    118.38 o 
  -1   5  26     5799.73     5406.02    258.21 o 
   1   5  26      404.25      320.56    137.08 o 
   3   5  26      554.18      600.78    119.62 o 
   5   5  26      634.89      603.03    141.26 o 
   7   5  26      192.74       90.20     46.22 o 
   9   5  26      784.46      590.71    193.23 o 
  -8   6  26      485.34      485.47     79.08 o 
  -6   6  26       80.28      116.21     35.81 o 
  -4   6  26      422.41      572.78     81.32 o 
  -2   6  26       98.27      125.09     34.57 o 
   0   6  26     2286.08     2438.06    207.08 o 
   2   6  26     1458.43     1455.46    252.99 o 
   4   6  26     3859.96     3620.72    262.92 o 
   6   6  26      224.32      190.42     81.55 o 
   8   6  26     1553.30     1212.46    290.68 o 
  -7   7  26     1473.24     1155.48    317.27 o 
  -5   7  26      118.27      212.60     61.91 o 
  -3   7  26      198.81      115.32     68.30 o 
  -1   7  26     1083.72     1228.26    213.84 o 
   1   7  26     1622.75     1829.01    107.74 o 
   3   7  26      203.11      177.01     73.73 o 
   5   7  26      444.31      289.30    106.98 o 
   7   7  26        9.37       26.20     32.09 o 
  -4   8  26      916.93      719.67    148.00 o 
  -2   8  26      197.08      132.25     76.83 o 
   0   8  26      100.11      153.95     59.15 o 
   2   8  26     1698.28     1286.81    348.76 o 
   4   8  26      563.08      344.14    112.76 o 
 -11   1  27     3126.46     3487.94    173.41 o 
  -9   1  27     4677.13     4674.62    137.94 o 
  -7   1  27    10299.45    10428.32    218.49 o 
  -5   1  27      233.34      377.59     52.79 o 
  -1   1  27    12937.33    12606.39    446.05 o 
   1   1  27     3330.56     3494.84    258.00 o 
   3   1  27     1225.32     1318.83     93.03 o 
   5   1  27     8484.96     8735.82    321.09 o 
   7   1  27     6543.01     6253.57    386.59 o 
   9   1  27     1350.24     1255.33    265.04 o 
  11   1  27       60.63      145.14     65.20 o 
 -12   2  27      175.76      206.43     55.37 o 
 -10   2  27     4344.35     4155.99    270.19 o 
  -8   2  27      231.70      169.69     48.24 o 
  -6   2  27     1219.53     1339.45    174.15 o 
  -4   2  27     6218.83     5908.93    178.08 o 
  -2   2  27     1753.35     1793.73     75.24 o 
   0   2  27      416.04      466.66     76.88 o 
   2   2  27      291.80      255.35    134.75 o 
   4   2  27     1272.42     1311.99    101.84 o 
   6   2  27      436.84      567.42    125.12 o 
   8   2  27      339.22      428.08     93.18 o 
  10   2  27       12.03       88.40     58.11 o 
 -11   3  27      372.79      395.45     73.57 o 
  -9   3  27     7942.53     7891.83    320.54 o 
  -7   3  27     8113.28     8730.12    162.24 o 
  -5   3  27     1054.48     1266.24    163.09 o 
  -3   3  27     1210.29     1144.59    128.79 o 
  -1   3  27    12058.78    11957.18    213.74 o 
   1   3  27     5604.56     5836.26    163.20 o 
   3   3  27     2719.99     2607.20    139.14 o 
   5   3  27     4146.65     4323.91    166.53 o 
   7   3  27      389.21      354.49     68.54 o 
   9   3  27     4043.22     4578.41    728.30 o 
  11   3  27      270.81      323.20    123.32 o 
 -10   4  27      130.12      132.86     31.37 o 
  -8   4  27        3.41       68.53     33.49 o 
  -6   4  27       45.66       77.17     34.68 o 
  -4   4  27        1.44       47.75     40.50 o 
  -2   4  27      132.96      124.34     89.04 o 
   0   4  27     1125.95     1126.70    157.34 o 
   2   4  27       65.71      107.88     35.13 o 
   4   4  27      561.68      439.76    106.93 o 
   6   4  27      886.97      839.98    184.79 o 
   8   4  27      352.54      281.76     99.73 o 
  10   4  27       38.50      127.69     77.68 o 
  -9   5  27     2218.77     2308.09    154.84 o 
  -7   5  27     4025.20     4423.63    161.50 o 
  -5   5  27      580.61      596.28     89.23 o 
  -3   5  27     1395.50     1458.95    140.42 o 
  -1   5  27     7009.90     7499.86    271.85 o 
   1   5  27    10563.53    11045.15    231.25 o 
   3   5  27     4940.91     4725.80    132.58 o 
   5   5  27     1137.13     1046.82    230.75 o 
   7   5  27      351.02      221.13    110.22 o 
   9   5  27      961.70     1125.84    442.18 o 
  -8   6  27      131.24       69.67     32.04 o 
  -6   6  27      686.36      607.29    104.20 o 
  -4   6  27      648.59      531.65     76.87 o 
  -2   6  27      176.06      126.29     37.50 o 
   0   6  27     4527.58     4420.30    161.33 o 
   2   6  27      435.56      281.73     83.05 o 
   4   6  27      396.27      472.82    128.15 o 
   6   6  27      571.20      450.22    133.06 o 
   8   6  27      388.05      427.10    132.20 o 
  -7   7  27       28.74       75.54     58.92 o 
  -5   7  27      793.06      820.66    180.23 o 
  -3   7  27     3375.63     3787.23    337.44 o 
  -1   7  27     2250.25     2693.74    235.50 o 
   1   7  27      649.47      539.02    187.35 o 
   3   7  27      810.29      771.82    191.88 o 
   5   7  27     1642.43     1859.31    155.95 o 
   7   7  27     1046.13      696.27    127.69 o 
  -4   8  27      697.68      506.22    174.66 o 
  -2   8  27      376.26      209.33    109.32 o 
   0   8  27      149.42       73.47     35.39 o 
   2   8  27       48.47       75.53     37.58 o 
   4   8  27      496.52      223.12    272.58 o 
 -12   0  28      875.33      703.12    257.94 o 
 -10   0  28    11330.37    11451.82    962.68 o 
  -8   0  28     9219.13    10005.50    355.54 o 
  -6   0  28     4104.05     4353.31    272.61 o 
  -4   0  28      465.00      504.07    103.52 o 
  -2   0  28     7704.35     8156.94    206.12 o 
   0   0  28      161.10      185.98     52.82 o 
   2   0  28      481.52      504.40    222.50 o 
   4   0  28      183.16      237.96     81.55 o 
   6   0  28      724.70      667.84    236.20 o 
   8   0  28      147.57      357.82    185.59 o 
 -11   1  28      499.65      296.06     95.96 o 
  -9   1  28        4.13      134.51     52.28 o 
  -7   1  28      400.92      292.93     55.15 o 
  -5   1  28      415.89      398.91     65.36 o 
  -3   1  28     4099.42     3786.81    429.70 o 
  -1   1  28     2609.26     3043.66    472.59 o 
   1   1  28       42.60       37.59     27.74 o 
   3   1  28       14.61       93.76     42.98 o 
   5   1  28      588.13      662.17    131.61 o 
   7   1  28     4396.34     3735.35    313.01 o 
   9   1  28      211.18      250.95    184.18 o 
  11   1  28       99.14      174.31     80.68 o 
 -10   2  28     1525.49     1512.49    186.20 o 
  -8   2  28     3486.55     3780.70    134.87 o 
  -6   2  28     1575.93     1472.97    152.21 o 
  -4   2  28     2274.85     2308.05    182.37 o 
  -2   2  28      740.21      757.86     63.81 o 
   0   2  28      260.74      269.08     70.71 o 
   2   2  28     1978.49     1832.22    189.28 o 
   4   2  28        7.81       36.84     24.34 o 
   6   2  28     1113.10     1186.03    331.46 o 
   8   2  28      355.81      284.45    101.93 o 
  10   2  28     1099.43      868.41    247.30 o 
 -11   3  28       24.74       82.02     48.18 o 
  -9   3  28        3.74       43.05     37.51 o 
  -7   3  28       22.87       80.79     29.09 o 
  -5   3  28       80.50       38.10     28.83 o 
  -3   3  28     4233.95     4171.52    125.11 o 
  -1   3  28     1226.28     1374.24    169.67 o 
   1   3  28      171.84      184.76     65.83 o 
   3   3  28       17.71       71.35     48.86 o 
   5   3  28       26.64       63.30     41.85 o 
   7   3  28     1047.73      817.02    202.88 o 
   9   3  28      491.47      504.93    142.88 o 
  11   3  28      191.82      199.63     83.86 o 
 -10   4  28      451.87      369.55     69.15 o 
  -8   4  28      374.32      337.12     84.36 o 
  -6   4  28     3287.66     3335.42    222.85 o 
  -4   4  28     6381.04     6022.37    189.53 o 
  -2   4  28      106.20      113.49     34.64 o 
   0   4  28     1308.70     1343.10    123.45 o 
   2   4  28     1089.69     1255.77    169.70 o 
   4   4  28        8.99       65.18     29.81 o 
   6   4  28        9.58       89.24     35.02 o 
   8   4  28     1165.55      901.76    218.89 o 
  10   4  28      340.30      135.51     98.07 o 
  -9   5  28       39.25      115.40     50.34 o 
  -7   5  28     2594.43     2541.42    289.63 o 
  -5   5  28     1312.91     1087.82    163.31 o 
  -3   5  28        7.01       59.87     26.27 o 
  -1   5  28      211.53      111.99     50.15 o 
   1   5  28     2554.32     2471.20    186.54 o 
   3   5  28     4263.77     4674.65    149.83 o 
   5   5  28      428.15      373.60     59.56 o 
   7   5  28       43.59       85.03     24.66 o 
   9   5  28      867.90      721.62    281.90 o 
  -8   6  28       91.38       49.34     22.01 o 
  -6   6  28     1236.64     1105.73    183.31 o 
  -4   6  28      666.54      563.06    116.89 o 
  -2   6  28      637.37      623.58     94.59 o 
   0   6  28      267.86      369.50    105.62 o 
   2   6  28     1297.32     1149.77    193.80 o 
   4   6  28      225.67      168.09     63.62 o 
   6   6  28      101.42       84.41     34.20 o 
   8   6  28      224.15      149.57     51.56 o 
  -5   7  28     1727.36     1707.16    293.01 o 
  -3   7  28      271.33      355.15     98.74 o 
  -1   7  28       91.62      154.39     46.17 o 
   1   7  28     1942.40     2219.44    300.70 o 
   3   7  28     2461.59     2755.29    221.44 o 
   5   7  28      151.82      110.32     34.78 o 
  -2   8  28        2.12       66.57     46.92 o 
   0   8  28      382.32      315.83    102.90 o 
   2   8  28       11.99       92.14     51.95 o 
 -11   1  29     1935.86     2252.83    200.88 o 
  -9   1  29      538.24      456.24    102.63 o 
  -7   1  29       57.82       82.75     32.53 o 
  -5   1  29       84.05       91.63     33.01 o 
  -3   1  29     5964.33     5811.19    146.06 o 
  -1   1  29     6103.71     5857.98    197.78 o 
   1   1  29      292.06      190.02     54.41 o 
   3   1  29     5122.85     4939.51    188.48 o 
   5   1  29     6624.68     6433.05    341.07 o 
   7   1  29    12902.18    12186.87    375.18 o 
   9   1  29     1183.78     1124.60    244.40 o 
  11   1  29     1842.94     1382.87    510.72 o 
 -10   2  29      404.34      345.31     65.33 o 
  -8   2  29     1817.65     1579.75    319.63 o 
  -6   2  29      795.42      671.14    123.61 o 
  -4   2  29     1275.57     1173.90    215.29 o 
  -2   2  29        9.85       71.79     40.92 o 
   0   2  29      845.50      947.67    102.69 o 
   2   2  29     2617.95     2266.24    229.77 o 
   4   2  29       30.00       86.12     48.34 o 
   6   2  29       37.50      110.74     52.13 o 
   8   2  29      111.99      120.63     62.12 o 
  10   2  29       49.19      112.31     76.34 o 
 -11   3  29       30.48       78.43     25.17 o 
  -9   3  29       56.15       89.97     44.65 o 
  -7   3  29     3456.13     3363.91    181.71 o 
  -5   3  29     1146.44     1092.01    136.95 o 
  -3   3  29      360.17      400.81     69.91 o 
  -1   3  29     1753.78     1860.76    102.84 o 
   1   3  29     3478.26     3688.99    251.95 o 
   3   3  29    12122.18    12357.61    240.36 o 
   5   3  29     1158.92     1153.22    243.58 o 
   7   3  29     1418.69     1281.66    268.45 o 
   9   3  29     2303.77     2410.85    182.94 o 
 -10   4  29      393.95      362.00     76.97 o 
  -8   4  29      821.71      545.79    103.77 o 
  -6   4  29      312.20      257.81     53.90 o 
  -4   4  29     1071.17     1099.20    145.90 o 
  -2   4  29      145.38      155.88     44.36 o 
   0   4  29      773.13      835.34    133.60 o 
   2   4  29      183.66      217.67     43.13 o 
   4   4  29      217.63      181.18     60.18 o 
   6   4  29      607.99      386.82    106.68 o 
   8   4  29      148.77      106.59     73.71 o 
  10   4  29        0.41       99.08    132.87 o 
  -9   5  29      123.49       44.23     28.60 o 
  -7   5  29      769.73      665.66    193.04 o 
  -5   5  29     1318.42     1222.17    218.13 o 
  -3   5  29      130.41      192.96     50.65 o 
  -1   5  29     1803.71     2037.60    172.77 o 
   1   5  29     1883.66     1934.70    144.33 o 
   3   5  29    10284.75     9920.50    177.79 o 
   5   5  29      538.91      459.81     71.01 o 
   7   5  29      720.56      420.39    128.65 o 
   9   5  29      366.63      331.46    194.03 o 
  -8   6  29       50.53       43.29     41.04 o 
  -6   6  29       29.74       21.46     34.64 o 
  -4   6  29     2812.26     3141.21    237.84 o 
  -2   6  29     1104.24      899.44    127.41 o 
   0   6  29      537.21      617.10    149.34 o 
   2   6  29       70.10       49.80     64.75 o 
   4   6  29     1031.82      811.13    196.52 o 
   6   6  29      130.60      134.40     39.85 o 
  -5   7  29      126.14      124.42     53.41 o 
  -3   7  29     1830.98     1790.06    283.40 o 
  -1   7  29     1540.08     1393.13    243.76 o 
   1   7  29      210.72      291.73     79.02 o 
   3   7  29      386.26      331.04    109.98 o 
   5   7  29      192.70      192.63     73.81 o 
  -2   8  29      555.79      577.26    241.65 o 
   0   8  29     2066.87     1836.68    265.55 o 
   2   8  29       71.09       35.35     66.73 o 
 -10   0  30      948.57      883.67    237.26 o 
  -8   0  30    24854.48    26038.58    380.26 o 
  -6   0  30     9340.74     9961.55    312.66 o 
  -4   0  30      299.13      276.54    103.05 o 
  -2   0  30      163.20       69.55     45.39 o 
   2   0  30     2139.43     2538.15    195.78 o 
   4   0  30      436.43      718.81    239.72 o 
   6   0  30     1327.61     1264.33    490.69 o 
   8   0  30     3683.64     3178.93    455.19 o 
  10   0  30      570.31      474.17    241.83 o 
 -11   1  30       12.62       62.55     38.05 o 
  -9   1  30       20.64       37.30     39.62 o 
  -7   1  30      468.86      427.41     82.69 o 
  -5   1  30       36.20      124.17     51.09 o 
  -3   1  30     1484.00     1619.70    136.93 o 
  -1   1  30        0.69       33.11     33.49 o 
   1   1  30        7.16       98.22     97.89 o 
   3   1  30      254.03      300.13    115.02 o 
   5   1  30       27.49       74.46     83.77 o 
   7   1  30     1151.85     1276.03    351.59 o 
   9   1  30       47.69       85.07     57.37 o 
  11   1  30       26.77      123.01     70.11 o 
 -10   2  30      471.99      455.20     93.79 o 
  -8   2  30     9188.08    10516.50    328.94 o 
  -6   2  30     3869.30     4385.49    243.89 o 
  -4   2  30     8668.95     9463.67    296.49 o 
  -2   2  30     4101.66     4496.07    271.71 o 
   0   2  30     9219.53     9677.05    755.72 o 
   2   2  30     3478.18     3834.73    252.58 o 
   4   2  30     3160.99     2958.35    302.46 o 
   6   2  30     4711.47     4663.07    382.71 o 
   8   2  30      127.23      127.80     78.79 o 
  10   2  30      122.18       73.74     63.50 o 
  -9   3  30      574.50      393.17    115.82 o 
  -7   3  30      164.35      114.52     41.41 o 
  -5   3  30     1158.43     1037.72    166.68 o 
  -3   3  30      734.36      812.60    114.18 o 
  -1   3  30      828.06      766.85    119.69 o 
   1   3  30      673.20      811.91     85.08 o 
   3   3  30     2127.64     2364.54    165.15 o 
   5   3  30       41.74       64.35     87.00 o 
   7   3  30     1432.63     1542.62    193.93 o 
   9   3  30      224.17      151.54     81.59 o 
  -8   4  30      761.09      573.93    145.00 o 
  -6   4  30     1007.88      900.96    197.69 o 
  -4   4  30     7587.76     7930.59    174.99 o 
  -2   4  30     4517.11     5081.31    188.00 o 
   0   4  30     1152.97     1047.23    165.17 o 
   2   4  30       52.76       76.28     46.34 o 
   4   4  30     1681.85     1880.68    181.27 o 
   6   4  30     2326.21     2196.68    255.47 o 
   8   4  30      235.31      186.85     58.00 o 
  -7   5  30      272.85      311.84    119.32 o 
  -5   5  30        8.75       82.68     47.62 o 
  -3   5  30        2.37       26.63     29.89 o 
  -1   5  30      569.99      387.80     84.60 o 
   1   5  30     1973.54     2171.78    152.25 o 
   3   5  30      259.30      320.30     77.04 o 
   5   5  30       40.94       30.78     23.19 o 
   7   5  30      341.74      514.24    182.43 o 
  -6   6  30     2528.02     2580.81    113.64 o 
  -4   6  30     1031.08      702.46    155.29 o 
  -2   6  30     3829.01     4243.73    420.31 o 
   0   6  30     4047.37     4178.85    323.02 o 
   2   6  30      937.37      848.65    237.63 o 
   4   6  30     1150.28      996.13    282.25 o 
   6   6  30       31.17       94.90     39.02 o 
  -5   7  30       44.23       56.62     40.44 o 
  -3   7  30        3.52       28.20     50.55 o 
  -1   7  30       59.40       63.50     34.64 o 
   1   7  30      919.02      864.46    186.83 o 
   3   7  30      120.04       97.04     43.72 o 
   5   7  30       75.59      254.48    107.56 o 
 -11   1  31     1592.44      974.77    224.26 o 
  -9   1  31      665.80      571.13    115.23 o 
  -7   1  31      276.73      218.12     51.42 o 
  -5   1  31      156.67      170.83     70.83 o 
  -3   1  31     2079.89     2210.07    101.69 o 
  -1   1  31       40.30       43.42     35.81 o 
   1   1  31     3757.73     3723.13    190.82 o 
   3   1  31      710.24      843.56    206.04 o 
   5   1  31     4546.10     4738.30    278.21 o 
   7   1  31     1191.60     1037.17    291.63 o 
   9   1  31     1441.08     1406.00    240.78 o 
 -10   2  31       18.85       58.70     38.61 o 
  -8   2  31     1365.26     1151.06    192.67 o 
  -6   2  31      877.42      751.40    138.97 o 
  -4   2  31      537.16      444.73    114.46 o 
  -2   2  31        2.81       17.30     48.83 o 
   0   2  31      609.88      696.10    204.22 o 
   2   2  31      726.76      824.06    151.14 o 
   4   2  31       52.02       81.82     58.42 o 
   6   2  31       20.67       74.94     39.51 o 
   8   2  31       14.26       97.43     42.89 o 
  10   2  31      388.77      308.13    117.91 o 
  -9   3  31     2609.77     2881.48    310.42 o 
  -7   3  31      793.20      704.37    126.33 o 
  -5   3  31       28.77       33.84     28.36 o 
  -3   3  31      239.36      234.42     42.87 o 
  -1   3  31     3205.75     3005.24    152.29 o 
   1   3  31     1515.51     1428.76    185.46 o 
   3   3  31      459.34      563.94    195.46 o 
   5   3  31     3655.12     3387.00    247.04 o 
   7   3  31       44.09      171.77     74.69 o 
   9   3  31      322.80      240.46    113.20 o 
  -8   4  31      843.91      886.34    223.27 o 
  -6   4  31      660.32      655.72     84.16 o 
  -4   4  31     1659.27     1448.90    109.16 o 
  -2   4  31      727.37      884.01    112.41 o 
   0   4  31     1010.83     1023.10    250.89 o 
   2   4  31     1434.07     1162.88    127.66 o 
   4   4  31       91.68      156.09     58.17 o 
   6   4  31     1346.18     1305.10    487.52 o 
   8   4  31     1123.84      792.82    230.71 o 
  -7   5  31      644.98      446.91    107.21 o 
  -5   5  31        1.60       76.23     31.68 o 
  -3   5  31       62.70       66.66     42.31 o 
  -1   5  31      221.33      145.84     42.43 o 
   1   5  31        1.87       59.56     47.60 o 
   3   5  31      266.44      211.71     93.34 o 
   5   5  31      299.81      326.95    118.12 o 
   7   5  31       74.92      -10.90     89.63 o 
  -6   6  31        5.89       33.80     35.68 o 
  -4   6  31     2019.21     2204.43    183.98 o 
  -2   6  31     2117.79     2128.26    267.36 o 
   0   6  31      142.48      184.04     87.87 o 
   2   6  31        5.49      100.82     48.39 o 
   4   6  31     1343.47     1258.85    210.71 o 
   6   6  31     1325.75     1235.51    456.24 o 
  -3   7  31      161.66       81.44     54.76 o 
  -1   7  31      442.48      266.60     71.82 o 
   1   7  31       74.75       47.37     50.62 o 
   3   7  31        6.00       86.01     23.37 o 
 -10   0  32     2378.80     2588.53    269.60 o 
  -8   0  32     1209.20      926.04    281.91 o 
  -6   0  32     8009.42     8146.82    182.92 o 
  -4   0  32     1647.87     1649.26     98.92 o 
  -2   0  32     1798.43     1745.88    149.03 o 
   0   0  32     5336.17     6189.13    575.05 o 
   2   0  32     1639.18     1909.32    601.06 o 
   4   0  32    14416.68    13623.61    568.72 o 
   6   0  32     1838.84     1588.41    427.07 o 
   8   0  32     8568.22     9575.44   1145.88 o 
  10   0  32     2818.65     2067.15    704.05 o 
  -9   1  32      176.77      119.90     35.36 o 
  -7   1  32        4.17       36.53     36.21 o 
  -5   1  32      574.43      678.52    107.49 o 
  -3   1  32      736.24      815.63    157.70 o 
  -1   1  32     1991.77     2050.98    565.56 o 
   1   1  32      284.47      373.99    158.88 o 
   3   1  32        0.56       82.36     44.71 o 
   5   1  32        0.24      515.55    366.79 o 
   7   1  32      840.95      664.21    186.02 o 
   9   1  32      451.62      164.86    152.37 o 
 -10   2  32     1218.49     1462.34    278.41 o 
  -8   2  32       55.59       98.95     38.05 o 
  -6   2  32     1358.04     1320.02    225.62 o 
  -4   2  32      523.03      613.30    128.99 o 
  -2   2  32     7367.18     7394.74    169.97 o 
   0   2  32     7687.35     8221.83    357.82 o 
   2   2  32     1657.77     1832.44    145.07 o 
   4   2  32     4763.94     4950.27    191.34 o 
   6   2  32     4520.11     4062.36    265.63 o 
   8   2  32     2382.09     1537.98    397.66 o 
  -9   3  32       30.42       19.66     48.64 o 
  -7   3  32      201.66      148.22     61.06 o 
  -5   3  32      325.97      281.66     58.68 o 
  -3   3  32     1063.54      988.40    120.85 o 
  -1   3  32      388.12      380.87     85.76 o 
   1   3  32      611.48      688.57    108.15 o 
   3   3  32      700.52      831.44    184.27 o 
   5   3  32     1024.03      839.71    282.82 o 
   7   3  32      261.50      361.64    178.56 o 
   9   3  32      736.75      449.95    116.42 o 
  -8   4  32      277.70      295.04     94.98 o 
  -6   4  32      877.02      581.23    161.42 o 
  -4   4  32     1031.48     1218.81    137.56 o 
  -2   4  32     7326.43     7815.36    155.54 o 
   0   4  32     1695.35     1705.39    190.41 o 
   2   4  32      302.45      243.15     57.71 o 
   4   4  32     2179.61     2172.68    333.22 o 
   6   4  32     5559.12     5910.40    376.80 o 
   8   4  32     1810.46     1207.23    325.37 o 
  -7   5  32      772.40      846.57    167.23 o 
  -5   5  32       68.64       52.26     33.76 o 
  -3   5  32      112.53       79.10     41.50 o 
  -1   5  32     1532.04     1438.42    148.89 o 
   1   5  32      170.27      215.40     66.87 o 
   3   5  32      128.99      184.96     46.68 o 
   5   5  32      106.96      111.07     68.54 o 
   7   5  32      210.24      245.70    247.45 o 
  -6   6  32     1176.68      945.56    322.73 o 
  -4   6  32     1010.02      903.49    285.11 o 
  -2   6  32     4107.35     4544.90    275.86 o 
   0   6  32     1004.71      959.08    236.19 o 
   2   6  32     1699.38     1562.96    246.93 o 
   4   6  32     1084.73      725.84    279.09 o 
  -3   7  32        3.90       36.07     44.23 o 
  -1   7  32       80.04      181.04     79.80 o 
   1   7  32      122.72      112.95     73.44 o 
  -9   1  33     1552.79     1587.40    161.85 o 
  -7   1  33     3775.28     3590.04    298.66 o 
  -5   1  33     1240.10     1500.58    140.09 o 
  -3   1  33     2064.23     2239.22    239.90 o 
  -1   1  33     1397.12     2038.67    571.88 o 
   1   1  33     3839.69     3714.56    297.82 o 
   3   1  33      372.52      397.12    158.00 o 
   5   1  33     1358.69     1369.87    207.16 o 
   7   1  33       47.30       65.46     51.79 o 
   9   1  33      245.48      199.34     87.16 o 
  -8   2  33      128.68      161.42     82.51 o 
  -6   2  33     4501.92     5034.69    306.51 o 
  -4   2  33      556.96      466.66    126.70 o 
  -2   2  33     2012.83     2369.27    177.54 o 
   0   2  33        4.76      125.20     50.77 o 
   2   2  33     1265.46     1045.41    297.57 o 
   4   2  33      559.70      294.66    124.53 o 
   6   2  33      918.64      746.10    203.68 o 
   8   2  33      239.32      202.09    153.96 o 
  -9   3  33     1822.96     2007.90    176.94 o 
  -7   3  33     5101.23     5003.97    239.83 o 
  -5   3  33      733.14      748.62    235.33 o 
  -3   3  33     1358.91     1340.19    112.05 o 
  -1   3  33     3843.31     4071.19    459.93 o 
   1   3  33     2269.65     2301.59    309.98 o 
   3   3  33      342.58      350.68    121.27 o 
   5   3  33       45.10        4.30     57.98 o 
   7   3  33      347.13      309.48    111.07 o 
  -8   4  33       19.52       55.00     40.53 o 
  -6   4  33      651.57      540.98    130.91 o 
  -4   4  33       31.61       49.27     31.66 o 
  -2   4  33       54.31       34.73     33.32 o 
   0   4  33       13.07       47.56     50.10 o 
   2   4  33      640.23      451.58    126.92 o 
   4   4  33      220.35      111.55     69.42 o 
   6   4  33      359.58      248.17    166.26 o 
  -7   5  33     2765.77     2645.88    146.43 o 
  -5   5  33      439.25      227.96     72.27 o 
  -3   5  33     1958.11     1750.21    190.55 o 
  -1   5  33     1883.76     1689.85    205.75 o 
   1   5  33     1231.98     1162.05    177.13 o 
   3   5  33       26.17       50.25     27.58 o 
   5   5  33      136.63      107.21     75.22 o 
  -4   6  33      103.44       78.09     47.24 o 
  -2   6  33      661.08      520.38    126.19 o 
   0   6  33     1361.07     1103.02    294.95 o 
   2   6  33      285.05      277.69     70.13 o 
   4   6  33       32.57      180.67     72.41 o 
  -8   0  34      123.99      135.78     73.36 o 
  -6   0  34      185.83      200.70    103.69 o 
  -4   0  34      889.32      737.09    282.95 o 
  -2   0  34      287.01      420.39    132.51 o 
   0   0  34     1407.08     1148.34    183.83 o 
   2   0  34     1153.40     1150.80    373.99 o 
   4   0  34     2581.85     2966.27    504.75 o 
   6   0  34     1135.67      918.46    239.02 o 
   8   0  34     1232.62      724.78    338.14 o 
  -9   1  34       33.21       59.18     54.58 o 
  -7   1  34       22.37       79.01     38.53 o 
  -5   1  34      193.61      246.15     64.10 o 
  -3   1  34     1112.27     1020.46    192.06 o 
  -1   1  34      216.69      219.41    104.56 o 
   1   1  34       86.97      153.38     71.16 o 
   3   1  34       14.06       48.80    100.37 o 
   5   1  34     1152.35      838.27    214.82 o 
   7   1  34      170.40      220.18     81.02 o 
   9   1  34      915.40      846.74    234.29 o 
  -8   2  34      476.57      329.18     98.67 o 
  -6   2  34       38.58       91.56     79.09 o 
  -4   2  34      222.74      142.45     50.40 o 
  -2   2  34     1015.24     1072.34    259.25 o 
   0   2  34     1311.94     1349.20    283.27 o 
   2   2  34     1658.38     1273.19    309.00 o 
   4   2  34     1186.03     1126.43    132.18 o 
   6   2  34     3388.30     3388.92    365.79 o 
   8   2  34     2430.17     2734.89    326.25 o 
  -7   3  34       44.44       69.69     37.51 o 
  -5   3  34        3.51       19.55     34.61 o 
  -3   3  34      445.53      436.35     69.11 o 
  -1   3  34      617.12      514.62    121.87 o 
   1   3  34       31.72      219.77     75.42 o 
   3   3  34       27.44       81.12     34.70 o 
   5   3  34     1018.97      885.87    229.40 o 
   7   3  34        4.02       98.46     91.21 o 
  -6   4  34     1149.40      877.21    189.34 o 
  -4   4  34      140.39      106.06     45.86 o 
  -2   4  34     2155.34     2233.50    147.26 o 
   0   4  34     1162.82      979.45    256.85 o 
   2   4  34       74.23       39.09     65.01 o 
   4   4  34       92.02      184.65     60.30 o 
   6   4  34     3252.94     2820.55    242.50 o 
  -5   5  34      310.95      109.82     54.52 o 
  -3   5  34      625.48      309.09     99.03 o 
  -1   5  34      608.51      736.13    138.61 o 
   1   5  34      420.78      377.09    167.57 o 
   3   5  34       21.71       87.87     75.57 o 
   5   5  34        3.99       76.63     97.01 o 
  -2   6  34        6.74       74.28     40.05 o 
   0   6  34      478.68      394.68    120.94 o 
   2   6  34      141.26      100.18     79.79 o 
  -7   1  35      442.33      330.38    100.31 o 
  -5   1  35     2101.93     2526.02    522.50 o 
  -3   1  35     1588.03     1656.06    193.67 o 
  -1   1  35    10263.41    10841.30    647.28 o 
   1   1  35     4329.42     4160.25    244.25 o 
   3   1  35     3350.40     3974.61    361.34 o 
   5   1  35     3865.39     3749.58    392.76 o 
   7   1  35     1444.13      993.38    289.13 o 
  -8   2  35       27.61       59.06     43.05 o 
  -6   2  35       32.78       85.68     45.40 o 
  -4   2  35       39.69       71.60     60.12 o 
  -2   2  35     1193.55     1168.61    266.27 o 
   0   2  35     1120.28     1047.95    219.32 o 
   2   2  35      756.16      475.56    195.66 o 
   4   2  35      961.78      913.48    233.54 o 
   6   2  35       20.69       32.30     54.07 o 
   8   2  35      194.16      227.44    130.43 o 
  -7   3  35     3256.93     2988.76    313.00 o 
  -5   3  35     1223.54     1145.08    175.36 o 
  -3   3  35      417.07      500.50    199.80 o 
  -1   3  35     3504.18     3674.53    267.14 o 
   1   3  35     6316.42     6937.82    419.33 o 
   3   3  35     1277.04     1606.91    202.77 o 
   5   3  35      392.72      256.73    239.19 o 
   7   3  35     1156.21      913.95    307.10 o 
  -6   4  35      564.53      350.26     96.85 o 
  -4   4  35     2124.64     1996.43    249.41 o 
  -2   4  35      108.88      178.26    100.54 o 
   0   4  35      245.83      294.25     99.61 o 
   2   4  35      942.00      577.10    162.77 o 
   4   4  35        1.02       58.22     52.22 o 
   6   4  35       51.88       73.62     47.28 o 
  -5   5  35     1686.95     1505.86    173.72 o 
  -3   5  35      995.50      992.86    131.87 o 
  -1   5  35     1592.42     1032.87    289.66 o 
   1   5  35     4658.14     4394.93    330.05 o 
   3   5  35      900.28      735.68    325.84 o 
  -2   6  35       14.10       62.52     41.03 o 
   0   6  35       87.72       99.12     85.06 o 
  -8   0  36     1488.52     1242.89    375.05 o 
  -6   0  36     3167.52     2773.65    517.05 o 
  -4   0  36     1284.65      874.87    545.87 o 
  -2   0  36     1276.25     1581.03    357.82 o 
   0   0  36     2509.92     2382.79    305.80 o 
   2   0  36       73.15       83.66     70.65 o 
   4   0  36       54.38       54.13     64.68 o 
   6   0  36       59.09      127.94     84.71 o 
  -7   1  36      100.15       98.39     77.81 o 
  -5   1  36       44.52       90.56     55.74 o 
  -3   1  36      130.26      163.17     86.08 o 
  -1   1  36      263.53      475.11    141.45 o 
   1   1  36       30.97      134.17     57.65 o 
   3   1  36        6.98      180.32     83.30 o 
   5   1  36      881.60      889.11    220.71 o 
   7   1  36      623.98      560.01    300.53 o 
  -6   2  36     3164.99     3293.83    188.51 o 
  -4   2  36      804.33      943.49    206.88 o 
  -2   2  36       35.95       90.25     54.60 o 
   0   2  36     2041.88     2196.88    406.48 o 
   2   2  36      197.50      124.92     67.88 o 
   4   2  36      487.13      391.85    126.18 o 
   6   2  36       99.59      123.18     63.89 o 
  -7   3  36       18.02       44.26     32.97 o 
  -5   3  36      369.69      404.55    118.28 o 
  -3   3  36      757.19      547.10    152.55 o 
  -1   3  36       62.31       33.84     71.00 o 
   1   3  36      286.06      360.28    112.13 o 
   3   3  36        2.98       78.52     60.10 o 
   5   3  36      878.56      604.69    217.62 o 
  -6   4  36     1255.26     1401.19    165.64 o 
  -4   4  36     2462.49     2321.70    143.77 o 
  -2   4  36       99.82       94.24     42.00 o 
   0   4  36       40.06       89.47    115.99 o 
   2   4  36       32.78       13.01     71.00 o 
   4   4  36     1059.44      687.30    228.11 o 
  -3   5  36      256.31      152.87     39.88 o 
  -1   5  36       22.52       82.14     54.83 o 
   1   5  36     1452.94     1417.02    137.74 o 
   3   5  36     1115.56      940.60    450.62 o 
  -7   1  37       85.71      168.44     76.41 o 
  -5   1  37       48.92      121.43     58.44 o 
  -3   1  37      562.46      759.93    287.52 o 
  -1   1  37     3764.23     4795.02    723.91 o 
   1   1  37     3624.05     3529.74    248.00 o 
   3   1  37      574.86      661.73    106.37 o 
   5   1  37     1436.17     1516.09    263.09 o 
   7   1  37     3911.29     3952.79    350.55 o 
  -6   2  37       68.08       74.17    135.68 o 
  -4   2  37     1902.85     2015.05    604.04 o 
  -2   2  37     1008.96      781.16    196.16 o 
   0   2  37     1010.44      916.55    199.15 o 
   2   2  37        6.56      121.41     71.00 o 
   4   2  37      426.21      403.30    145.87 o 
   6   2  37     1198.77     1100.88    285.77 o 
  -5   3  37     1436.83     1643.07    450.79 o 
  -3   3  37       80.79      149.93     48.83 o 
  -1   3  37      415.93      376.77    167.49 o 
   1   3  37     6666.27     6667.36    430.80 o 
   3   3  37     1508.31     1886.80    368.72 o 
   5   3  37      424.91      344.09    117.37 o 
  -4   4  37       86.02       49.19     42.71 o 
  -2   4  37     1259.00      890.99    236.09 o 
   0   4  37      709.07      562.09    194.67 o 
   2   4  37      120.75      160.90     59.58 o 
   4   4  37       54.29       91.68     65.03 o 
  -1   5  37      235.21      248.94    104.92 o 
   1   5  37     1522.56     1192.98    524.43 o 
  -6   0  38     3136.76     3256.96    298.07 o 
  -2   0  38     1969.03     2384.90    480.14 o 
   0   0  38     5382.87     6021.82    931.81 o 
   2   0  38     7728.45     8147.31    308.96 o 
   4   0  38      292.40      308.61    166.96 o 
   6   0  38       20.15      -22.85     75.57 o 
  -5   1  38      648.05      640.16    230.93 o 
  -3   1  38        3.90       97.79     59.71 o 
  -1   1  38      135.35      312.48    184.54 o 
   1   1  38        9.89       76.52     50.91 o 
   3   1  38       31.19       95.30     57.77 o 
   5   1  38        7.08       84.18     55.39 o 
  -6   2  38     3816.79     3345.56    491.94 o 
  -4   2  38     2783.93     3021.82    299.30 o 
  -2   2  38     4138.29     3732.45    367.66 o 
   0   2  38     2151.39     2098.08    277.20 o 
   2   2  38     2251.24     2497.62    429.53 o 
   4   2  38      841.01      695.96    132.44 o 
  -5   3  38      133.97      146.20     46.57 o 
  -3   3  38       14.18      155.25     48.26 o 
  -1   3  38      318.20      258.01    130.76 o 
   1   3  38       26.33      121.09     58.18 o 
   3   3  38        3.03       36.68     54.11 o 
  -2   4  38      626.81      541.33    185.51 o 
   0   4  38       74.73       86.00     55.34 o 
   2   4  38      243.03      182.92     79.63 o 
  -5   1  39     2169.79     2077.15    476.58 o 
  -3   1  39       43.81       77.90     70.79 o 
  -1   1  39      343.89      452.95     92.07 o 
   1   1  39       57.71       43.54     46.75 o 
   3   1  39        2.31      107.99     54.50 o 
   5   1  39      202.34      174.70     86.38 o 
  -4   2  39        0.60       20.56     95.67 o 
  -2   2  39       50.15      187.70    147.63 o 
   0   2  39      850.59      761.29    297.67 o 
   2   2  39      966.29      734.40    321.38 o 
   4   2  39      206.85      135.48     61.36 o 
  -3   3  39       71.05       50.38     54.89 o 
  -1   3  39      295.83      210.27     70.44 o 
   1   3  39      219.56      260.79     88.23 o 
   3   3  39     1005.43      809.33    256.71 o 
  -4   0  40     3304.08     2542.72    796.14 o 
  -2   0  40      278.78      152.20     81.55 o 
   0   0  40     2135.21     2161.35    176.45 o 
   2   0  40     7852.42     8004.61    318.45 o 
   4   0  40      708.65      459.05    280.84 o 
  -3   1  40        3.43      158.42     73.76 o 
  -1   1  40      447.94      272.19    156.06 o 
   1   1  40      923.43      715.91    255.97 o 
   3   1  40       80.50      115.25     54.05 o 
  -2   2  40     1246.60     1126.00    354.66 o 
   0   2  40     1868.09     2299.30    197.76 o 
   2   2  40     5064.94     4947.75    296.28 o 
  -1   3  40       12.23       58.93     68.01 o 
  -1   1  41     1279.83      802.42    256.54 o 
   1   1  41      565.08      309.67    187.00 o 
                                                 
